# Supplementary material for: More replenishment than priming loss of soil organic carbon with additional carbon input
Source: Nat Commun. 2018 Aug 9;9:3175. doi: 10.1038/s41467-018-05667-7 (PMC6085371; doi:10.1038/s41467-018-05667-7)
Supplement: Supplementary file 4 — Supplementary Data 1 [file 41467_2018_5667_MOESM4_ESM.xlsx]

## Sheet: Sheet1
Supplementary Data 1. Summary of the collected 84 studies.
Study	Ecosystem type	Soil sample location	Country	Added substrate	SOC content (mg kg-1)	Added new C (mg kg-1)	Added substrate N:C ratio	Data group	Reference
1	Cropland	*	Australia	Glucose	19000	1000	0	I	29
2	Cropland	*	Australia	Starch	19000	1000	0	I	29
3	Cropland	*	Australia	Legume leaves	19000	1000	0.0588	I	29
4	Cropland	*	Australia	Wheat leaves	19000	1000	0.0363	I	29
5	Grass savannah	06º13’ N, 05º20’ W	Côte d’Ivoire	Cellulose	10500	495	0	I	30
6	Grassland	45º31’ N, 02º48’ E	France	Cellulose	23300	1000	0	I	31
7	Cropland	48º48’ N, 02º07’ E	France	Cellulose	5000	500	0	I	32
8	Cropland	48º48’ N, 02º07’ E	France	Wheat straw	10400	3200	0.0226	I	33
9	Cropland	48º48’ N, 02º07’ E	France	Wheat straw	10400	2200	0.0226	II	33
10	Cropland	48º48’ N, 02º07’ E	France	Wheat straw	10400	1500	0.0226	II	33
11	Grassland	19º25’ N, 99º07’ W	Mexico	Glucose	26300	1000	0	I	34
12	Grassland	19º25’ N, 99º07’ W	Mexico	Glucose	19100	1000	0	I	34
13	Grassland	19º25’ N, 99º07’ W	Mexico	Glucose	15900	1000	0	I	34
14	Cropland	*	*	Ryegrass leaves	35000	424	0.0556	I	35
15	Brown forest soil	52º11’ N, 00º07’ E	UK	Sucrose	39700	6000	0	I	36
16	Brown forest soil	52º11’ N, 00º07’ E	UK	Chopped leaves	39700	6000	0.0313	I	36
17	Brown forest soil	52º11’ N, 00º07’ E	UK	Ground leaves	39700	6000	0.0313	I	36
18	Cropland	47º08’ N, 05º04’ E	France	Wheat straw	14700	5000	0.0128	I	37
19	Cropland	47º08’ N, 05º04’ E	France	Alfalfa leaves	14700	5000	0.1333	I	37
20	Cropland	48º30’ N, 11º21’ E	Germany	Glucose	17000	500	0	I	22
21	Cropland	48º30’ N, 11º21’ E	Germany	Glucose	14000	500	0	I	22
22	Cropland	48º30’ N, 11º21’ E	Germany	Mustard leaves	17000	500	0.06	I	22
23	Cropland	48º30’ N, 11º21’ E	Germany	Mustard leaves	14000	500	0.06	I	22
24	Coniferous forest	26º40’ N, 109º26’ E	China	Pinus leaves	17500	1430	0.0402	I	38
25	Coniferous forest	26º40’ N, 109º26’ E	China	Michelia leaves	17500	1430	0.0466	I	38
26	Coniferous forest	26º40’ N, 109º26’ E	China	Pinus leaves+N	17500	1430	0.1102	I	38
27	Coniferous forest	26º40’ N, 109º26’ E	China	Pinus leaves+P	17500	1430	0.0402	I	38
28	Coniferous forest	26º40’ N, 109º26’ E	China	Michelia leaves+N	17500	1430	0.1165	I	38
29	Coniferous forest	26º40’ N, 109º26’ E	China	Michelia leaves+P	17500	1430	0.0466	I	38
30	Coniferous forest	26º40’ N, 109º26’ E	China	Pinus leaves	4780	1430	0.0402	I	39
31	Coniferous forest	26º40’ N, 109º26’ E	China	Pinus leaves+N	4780	1430	0.1102	I	39
32	Coniferous forest	26º40’ N, 109º26’ E	China	Michelia leaves	4780	1430	0.0466	I	39
33	Coniferous forest	26º40’ N, 109º26’ E	China	Michelia leaves+N	4780	1430	0.1165	I	39
34	Permanent grassland	51º48’ N, 00º22’ E	UK	Glucose	40900	5000	0	I	40
35	Permanent grassland	51º48’ N, 00º22’ E	UK	Glucose	40900	500	0	II	40
36	Permanent grassland	51º48’ N, 00º22’ E	UK	Ryegrass leaves	40900	5000	0.0667	I	40
37	Permanent grassland	51º48’ N, 00º22’ E	UK	Ryegrass leaves	40900	500	0.0667	II	40
38	Cropland	46º59’ N, 118º21’ W	USA	Wheat straw	8300	1540	0.0125	I	41
39	Cropland	46º59’ N, 118º21’ W	USA	Wheat straw	8800	1540	0.0125	I	41
40	Cropland	46º59’ N, 118º21’ W	USA	Wheat straw	9300	1540	0.0125	I	41
41	Cropland	46º59’ N, 118º21’ W	USA	Wheat straw	9200	1540	0.0125	I	41
42	Grassland	48º43’ N, 09º13’ E	Germany	Glucose	24000	1000	0	I	42
43	Grassland	48º43’ N, 09º13’ E	Germany	Glucose	24000	100	0	II	42
44	Subtropical forest	24º32’ N, 101º01’ E	China	Glucose	138400	2768	0	I	43
45	Tropical forest	21º54’ N, 101º16’ E	China	Glucose	27800	556	0	I	43
46	Grassland	*	*	Glucose	24000	1000	0	I	45
47	Grassland	48º43’ N, 09º13’ E	Germany	Cellulose	24000	400	0	I	44
48	Cropland	63º29’ N, 10º52’ E	Norway	Clover leaves	44400	1872	0.102	I	47
49	Cropland	63º29’ N, 10º52’ E	Norway	Clover leaves	44400	1872	0.102	I	47
50	Cropland	63º29’ N, 10º52’ E	Norway	Clover leaves	44400	1872	0.102	I	47
51	Cropland	63º29’ N, 10º52’ E	Norway	Clover leaves	44400	1872	0.102	I	47
52	Cropland	63º29’ N, 10º52’ E	Norway	Clover leaves	12960	1872	0.102	I	47
53	Cropland	63º29’ N, 10º52’ E	Norway	Clover leaves	12960	1872	0.102	I	47
54	Cropland	63º29’ N, 10º52’ E	Norway	Clover leaves	12960	1872	0.102	I	47
55	Cropland	63º29’ N, 10º52’ E	Norway	Clover leaves	12960	1872	0.102	I	47
56	Temperate forest	42º23’ N, 128º05’ E	China	Betula leaves	149800	1600	0.0485	I	50
57	Temperate forest	42º23’ N, 128º05’ E	China	Betula leaves	15200	800	0.0485	I	50
58	Cropland	29º15’ N, 111º31’ E	China	Glucose	6200	500	0	I	51
59	Cropland	29º15’ N, 111º31’ E	China	Rice straw	6200	500	0.0193	I	51
60	Subtropical forest	25º10’ N, 108º03’ E	China	Rice	14500	500	0.0546	I	48
61	Subtropical forest	25º16’ N, 108º23’ E	China	Rice	26100	500	0.0546	I	48
62	Subtropical forest	24º52’ N, 108º16’ E	China	Rice	57900	500	0.0546	I	48
63	Cropland	19º33’ N, 102º59’ E	Laos	Wheat	31400	2223.5	0.0151	I	49
64	Cropland	19º33’ N, 102º59’ E	Laos	Wheat	36500	2223.5	0.0151	I	49
65	Cropland	19º33’ N, 102º59’ E	Laos	Wheat	36400	2223.5	0.0151	I	49
66	Cropland	19º33’ N, 102º59’ E	Laos	Wheat	33800	2223.5	0.0151	I	49
67	Grassland	19º25’ N, 99º07’ W	Mexico	Glucose	53000	1000	0	I	21
68	Grassland	19º25’ N, 99º07’ W	Mexico	Maize	53000	1000	0.0251	I	21
69	Grassland	19º25’ N, 99º07’ W	Mexico	Glucose	53000	1000	0	I	21
70	Grassland	19º25’ N, 99º07’ W	Mexico	Maize	53000	1000	0.0251	I	21
71	Grassland	19º25’ N, 99º07’ W	Mexico	Glucose	38800	1000	0	I	21
72	Grassland	19º25’ N, 99º07’ W	Mexico	Maize	38800	1000	0.0251	I	21
73	Grassland	19º25’ N, 99º07’ W	Mexico	Glucose	38800	1000	0	I	21
74	Grassland	19º25’ N, 99º07’ W	Mexico	Maize	38800	1000	0.0251	I	21
75	Grassland	50º45’ N, 04º53’ W	UK	Slurry	50900	16967	0.0465	I	46
76	Grassland	50º45’ N, 04º53’ W	UK	Slurry	23300	7767	0.0465	I	46
77	Cropland	48º48’ N, 02º08’ E	France	Cellulose	12900	500	0	I	52
78	Cropland	48º48’ N, 02º08’ E	France	Cellulose	12900	5000	0	I	52
79	Cropland	48º48’ N, 02º08’ E	France	Wheat straw	12900	500	0.0102	I	52
80	Cropland	48º48’ N, 02º08’ E	France	Wheat straw	12900	5000	0.0102	I	52
81	Bare fallow	48º48’ N, 02º08’ E	France	Cellulose	6300	500	0	I	52
82	Bare fallow	48º48’ N, 02º08’ E	France	Cellulose	6300	5000	0	I	52
83	Bare fallow	48º48’ N, 02º08’ E	France	Wheat straw	6300	500	0.0102	I	52
84	Bare fallow	48º48’ N, 02º08’ E	France	Wheat straw	6300	5000	0.0102	I	52
