# Supplementary material for: More replenishment than priming loss of soil organic carbon with additional carbon input
Source: Nat Commun. 2018 Aug 9;9:3175. doi: 10.1038/s41467-018-05667-7 (PMC6085371; doi:10.1038/s41467-018-05667-7)
Supplement: Supplementary file 5 — Supplementary Data 2 [file 41467_2018_5667_MOESM5_ESM.xlsx]

## Sheet: Sheet1
Supplementary Data 2. Details of the collected 84 studies
Study	Day of incubation	Cumulative CO2 emissions from old SOC (mg C kg-1 soil)				Added new C (mg C kg-1 soil)			Net SOC change (mg C kg-1 soil)
		Control	Treatment	Priming		Cumulative loss	Remaining
1	0	0	0	0		0	1000		1000
	2	42.43	143.51	101.07		328.92	671.08		570.01
	3	67.81	185.79	117.98		388.03	611.97		493.99
	6	135.7	270.53	134.83		422.21	577.79		442.96
	14	254.58	406.26	151.68		465.25	534.75		383.07
	21	381.9	558.86	176.96		499.88	500.13		323.17
	28	509.2	719.85	210.65		517.6	482.4		271.75
	38	704.26	965.52	261.26		552.61	447.4		186.14
	45	814.71	1109.65	294.94		561.88	438.12		143.18
	52	925.18	1253.83	328.65		571.23	428.77		100.12
	59	1010.35	1355.85	345.5		580.58	419.42		73.92
	66	1095.49	1466.27	370.78		598.31	401.7		30.92
2	0	0	0	0		0	1000		1000
	2	42.43	86.46	44.03		297.11	702.89		658.86
	3	67.81	128.7	60.88		339.39	660.61		599.73
	6	135.7	221.89	86.19		390.43	609.57		523.38
	14	254.58	374.5	119.92		433.46	566.54		446.62
	21	381.9	535.5	153.6		459.66	540.34		386.74
	28	509.2	688.06	178.86		502.67	497.33		318.47
	38	704.26	925.33	221.07		520.82	479.18		258.11
	45	814.71	1077.89	263.18		546.97	453.03		189.85
	52	925.18	1230.49	305.31		564.75	435.25		129.94
	59	1010.35	1332.51	322.16		574.07	425.93		103.77
	66	1095.49	1434.48	338.99		583.37	416.63		77.64
3	0	0	0	0		0	1000		1000
	2	42.43	101.35	58.91		202.5	797.51		738.6
	3	67.81	143.61	75.79		278.44	721.56		645.77
	6	135.7	245.25	109.55		380.08	619.92		510.37
	14	254.58	397.8	143.23		448.36	551.64		408.41
	21	381.9	533.53	151.63		482.96	517.04		365.41
	28	509.2	669.25	160.05		509.14	490.86		330.81
	38	704.26	847.48	143.22		535.68	464.32		321.1
	45	814.71	974.78	160.07		545	455		294.93
	52	925.18	1093.67	168.49		562.77	437.23		268.74
	59	1010.35	1153.53	143.18		572.07	427.93		284.75
	66	1095.49	1238.69	143.2		581.41	418.59		275.39
4	0	0	0	0		0	1000		1000
	2	42.43	111.68	69.25		120.13	879.87		810.62
	3	67.81	137.11	69.3		187.7	812.3		743
	6	135.7	247.16	111.46		297.72	702.28		590.82
	14	254.58	416.59	162.02		374.48	625.52		463.5
	21	381.9	569.19	187.29		417.51	582.49		395.2
	28	509.2	713.37	204.17		435.25	564.75		360.58
	38	704.26	916.85	212.59		478.68	521.32		308.73
	45	814.71	1044.18	229.47		504.83	495.18		265.71
	52	925.18	1163	237.82		522.57	477.43		239.61
	59	1010.35	1222.9	212.55		548.74	451.26		238.71
	66	1095.49	1299.64	204.15		574.89	425.11		220.96
5	0	0	0	0		0	495		495
	3	51.02	60	8.98		15.09	479.91		470.93
	6	87.05	96.03	8.98		54.12	440.88		431.9
	7	102.07	108.06	5.99		78.12	416.88		410.89
	8	111.08	120.06	8.98		96.11	398.89		389.91
	9	126.08	135.07	8.98		123.1	371.91		362.93
	10	129.13	147.09	17.96		147.09	347.92		329.96
	13	153.19	177.14	23.95		198.09	296.91		272.96
	15	165.24	195.18	29.93		222.12	272.88		242.95
	17	177.29	213.21	35.92		240.16	254.84		218.92
	21	201.39	246.3	44.9		261.27	233.73		188.83
	24	219.47	270.37	50.9		279.34	215.66		164.76
	27	234.56	297.42	62.87		288.44	206.56		143.69
	31	255.66	330.51	74.84		303.56	191.44		116.6
	37	285.82	375.65	89.83		321.75	173.25		83.42
	43	318.98	417.78	98.8		333.95	161.05		62.25
	50	349.18	462.96	113.78		346.18	148.82		35.04
	57	379.38	502.14	122.76		355.43	139.57		16.81
	62	394.54	520.28	125.74		358.61	136.39		10.65
	70	430.78	568.5	137.72		364.9	130.1		-7.62
6	0	0	0	0		0	1000		1000
	5	8.13	10	1.88		1.34	998.66		996.78
	9	11.88	15.63	3.75		3.49	996.51		992.76
	14	20	23.75	3.75		11.88	988.12		984.37
	20	23.13	35	11.88		40.47	959.53		947.65
	26	27.5	51.88	24.38		118.59	881.41		857.03
	33	31.25	66.88	35.63		242.15	757.85		722.22
	47	40.63	89.38	48.75		415.03	584.97		536.22
	56	45.63	100	54.38		471.81	528.19		473.81
	71	54.38	116.25	61.88		518.12	481.88		420
	98	68.75	136.25	67.5		561.61	438.39		370.89
	128	83.13	153.13	70		589.8	410.2		340.2
	160	100.63	171.88	71.25		609.13	390.87		319.62
7	0	0	0	0		0	500		500
	1	9.79	6.99	-2.8		1.4	498.6		501.4
	3	19.58	18.18	-1.4		4.2	495.8		497.2
	8	30.77	18.18	-12.59		34.97	465.04		477.63
	10	34.97	18.18	-16.78		47.55	452.45		469.23
	15	40.56	18.18	-22.38		71.33	428.67		451.05
	22	47.55	18.18	-29.37		99.3	400.7		430.07
	30	57.34	18.18	-39.16		125.87	374.13		413.29
	39	65.73	19.58	-46.15		149.65	350.35		396.5
8	0	0	0	0		0	3200		3200
	1	3	9	6		17	3183		3177
	3	8.56	21.4	12.84		119.91	3080.09		3067.25
	7	19.69	40.24	20.55		407.64	2792.36		2771.81
	15	35.96	69.35	33.39		634.77	2565.23		2531.84
	22	48.8	90.75	41.95		741.1	2458.9		2416.95
	28	58.22	106.16	47.94		808.37	2391.63		2343.69
	35	68.49	122.43	53.94		872.03	2327.97		2274.03
	42	77.91	135.27	57.36		925.05	2274.96		2217.6
	49	87.33	148.97	61.64		967.39	2232.61		2170.97
	67	108.73	178.94	70.21		1062.57	2137.43		2067.22
	80	124.14	199.49	75.34		1122.43	2077.57		2002.23
9	0	0	0	0		0	2200		2200
	1	3	5	2		6.96	2193.04		2191.04
	3	8.56	13.7	5.14		45.94	2154.06		2148.92
	7	19.69	29.97	10.27		219.94	1980.07		1969.8
	15	35.96	55.65	19.69		358.2	1841.8		1822.11
	22	48.8	76.2	27.4		418.32	1781.68		1754.28
	28	58.22	91.61	33.39		453.6	1746.4		1713.01
	35	68.49	104.45	35.96		485.29	1714.71		1678.75
	42	77.91	118.15	40.24		513.42	1686.58		1646.34
	49	87.33	130.14	42.81		534.43	1665.58		1622.77
	67	108.73	161.82	53.08		579.84	1620.16		1567.08
10	0	0	0	0		0	1500		1500
	80	124.14	182.36	58.22		604.15	895.85		837.63
	1	3	7	4		10	1490		1486
	3	8.56	17.98	9.42		66.94	1433.06		1423.64
	7	19.69	35.1	15.41		304.9	1195.1		1179.69
	15	35.96	63.36	27.4		478.71	1021.3		993.9
	22	48.8	84.76	35.96		560.17	939.83		903.87
	28	58.22	99.32	41.1		613.21	886.79		845.69
	35	68.49	113.87	45.38		659.12	840.88		795.5
	42	77.91	126.71	48.8		694.35	805.65		756.85
	49	87.33	139.56	52.23		726.02	773.98		721.75
	67	108.73	172.09	63.36		799.89	700.11		636.75
	80	124.14	193.49	69.35		841.96	658.04		588.69
11	0	0	0	0		0	1000		1000
	1	52.11	169.4	117.3		29.76	970.24		852.94
	3	139.05	269.39	130.34		171.13	828.87		698.53
	7	347.53	505.71	158.18		305.06	694.94		536.76
	14	729.69	746.85	17.16		416.67	583.33		566.17
	28	1528.65	1620.48	91.82		319.94	680.06		588.24
	42	2102.5	2333.51	231.01		364.58	635.42		404.41
	69	2817.14	2959.91	142.77		364.58	635.42		492.65
	97	3237.57	3505.6	268.03		342.26	657.74		389.71
12	0	0	0	0		0	1000		1000
	1	52.16	66.78	14.62		7.44	992.56		977.94
	3	104.42	309.34	204.92		81.85	918.15		713.23
	7	260.95	656.52	395.57		126.49	873.51		477.94
	14	487.27	816.23	328.96		163.69	836.31		507.35
	28	1043.8	1577.06	533.26		297.62	702.38		169.12
	42	1531.07	2005.25	474.18		319.94	680.06		205.88
	69	1934.03	2532.68	598.65		364.58	635.42		36.77
	97	2215.92	2888.19	672.27		357.14	642.86		-29.41
13	0	0	0	0		0	1000		1000
	1	52.11	80.55	28.45		81.85	918.15		889.7
	3	156.37	279.27	122.9		178.57	821.43		698.53
	7	330.22	511.41	181.2		223.21	776.79		595.59
	14	643.17	793.64	150.47		334.82	665.18		514.71
	28	1234.28	1392.11	157.83		334.82	665.18		507.35
	42	1617.65	1855.75	238.1		386.91	613.1		375
	69	2176.45	2399.66	223.21		401.79	598.21		375
	97	2562.24	2815.48	253.24		349.7	650.3		397.06
14	0	0	0	0		0	424		424
	1	12.14	18.64	6.5		29.73	394.27		387.77
	2	18.65	30.73	12.08		47.39	376.61		364.53
	4	29.82	47.47	17.66		78.98	345.02		327.36
	7	37.28	66.09	28.81		117.08	306.92		278.11
	10	47.53	82.84	35.31		143.1	280.9		245.59
	20	85.72	124.75	39.03		170.05	253.95		214.92
	40	133.3	166.75	33.45		190.49	233.51		200.06
	100	173.81	208.19	34.38		219.29	204.71		170.33
15	0	0	0	0		0	6000		6000
	2	65.23	317.97	252.73		141.06	5858.94		5606.21
	4	127.62	754.09	626.47		376.58	5623.42		4996.95
	6	190.85	1166.2	975.36		962.71	5037.29		4061.93
	9	267.32	1371.04	1103.73		1806.58	4193.42		3089.69
	12	338.25	1510.09	1171.84		2253.87	3746.13		2574.29
	16	428.5	1685.46	1256.96		2471.07	3528.93		2271.97
	20	514.41	1833	1318.6		2564.99	3435.01		2116.41
	24	585.91	1953.46	1367.55		2634.1	3365.9		1998.35
	28	672.45	2102.8	1430.35		2687.93	3312.07		1881.72
	32	779.59	2262.77	1483.18		2729.02	3270.98		1787.8
16	0	0	0	0		0	6000		6000
	4	129.5	251.28	121.77		104.38	5895.62		5773.85
	6	192.73	368.56	175.83		193.87	5806.13		5630.3
	9	269.21	500.74	231.54		340.58	5659.42		5427.88
	12	340.14	614.98	274.84		463.04	5536.96		5262.12
	16	430.39	733.71	303.32		569.22	5430.78		5127.46
	20	516.3	845.19	328.9		635.33	5364.67		5035.77
	24	587.8	953.15	365.36		716.3	5283.7		4918.34
	28	674.34	1069.69	395.35		782.69	5217.31		4821.96
	32	781.48	1196.13	414.66		806.33	5193.67		4779.01
17	0	0	0	0		0	6000		6000
	4	129.5	290.9	161.4		197.15	5802.85		5641.45
	6	192.73	416.6	223.86		319.28	5680.72		5456.86
	9	269.21	537.36	268.15		499.56	5500.44		5232.29
	12	340.14	654.22	314.07		657.49	5342.51		5028.44
	16	430.39	796.59	366.2		774.28	5225.72		4859.52
	20	516.3	933.65	417.36		854.39	5145.61		4728.25
	24	587.8	1060.55	472.76		943.41	5056.59		4583.83
	28	674.34	1187.91	513.57		1011.27	4988.73		4475.16
	32	781.48	1324.97	543.49		1048.91	4951.09		4407.6
18	0	0	0	0		0	5000		5000
	3	10.53	73.43	62.9		52.89	4947.11		4884.21
	7	15.79	122.24	106.45		230.82	4769.18		4662.73
	10	21.05	151.7	130.65		305.59	4694.41		4563.76
	14	31.58	181.58	150		357.2	4642.8		4492.8
	21	47.37	226.4	179.03		481.08	4518.92		4339.89
	28	63.16	266.38	203.23		689.14	4310.86		4107.63
	44	73.68	301.1	227.42		1225.26	3774.74		3547.32
	60	84.21	335.82	251.61		1719.51	3280.49		3028.88
	75	89.47	360.44	270.97		2217.49	2782.51		2511.54
	90	100	385.48	285.48		2640.52	2359.48		2074
	105	115.79	406.11	290.32		2933.74	2066.26		1775.94
	120	131.58	421.9	290.32		3210.82	1789.18		1498.86
19	0	0	0	0		0	5000		5000
	3	10.53	121.82	111.29		104.5	4895.5		4784.21
	7	15.79	238.37	222.58		471.99	4528.01		4305.43
	10	21.05	296.86	275.81		691.02	4308.98		4033.17
	14	31.58	346.09	314.52		871.56	4128.44		3813.92
	21	47.37	410.27	362.9		1116.4	3883.6		3520.7
	28	63.16	464.77	401.61		1354.36	3645.64		3244.03
	44	73.68	475.3	401.61		1799.98	3200.02		2798.41
	60	84.21	505.18	420.97		2190.25	2809.75		2388.78
	75	89.47	520.12	430.65		2522.25	2477.75		2047.1
	90	100	540.32	440.32		2815.46	2184.54		1744.22
	105	115.79	560.95	445.16		3025.35	1974.65		1529.49
	120	131.58	586.42	454.84		3230.49	1769.51		1314.67
20	0	0	0	0		0	500		500
	2	16.45	13.16	-3.29		16.45	483.55		486.84
	6	32.89	131.58	98.68		75.66	424.34		325.66
	9	46.05	154.61	108.55		92.11	407.89		299.34
	13	65.79	194.08	128.29		128.29	371.71		243.42
	20	92.11	250	157.9		177.63	322.37		164.47
	34	161.18	351.97	190.79		233.55	266.45		75.66
	55	226.97	476.97	250		240.13	259.87		9.87
	76	305.92	582.24	276.32		246.71	253.29		-23.03
	98	365.13	664.47	299.34		256.58	243.42		-55.92
21	0	0	0	0		0	500		500
	2	6.58	6.58	0		78.95	421.05		421.05
	6	32.89	23.03	-9.87		148.03	351.97		361.84
	9	46.05	29.6	-16.45		161.18	338.82		355.27
	13	62.5	46.05	-16.45		174.34	325.66		342.11
	20	85.53	72.37	-13.16		187.5	312.5		325.66
	34	144.74	144.74	0		203.95	296.05		296.05
	55	213.82	213.82	0		217.11	282.9		282.9
	76	328.95	289.47	-39.47		253.29	246.71		286.18
	98	398.03	335.53	-62.5		253.29	246.71		309.21
22	0	0	0	0		0	500		500
	2	16.45	13.16	-3.29		29.61	470.39		473.68
	6	32.89	39.47	6.58		55.92	444.08		437.5
	9	46.05	55.92	9.87		59.21	440.79		430.92
	13	65.79	75.66	9.87		72.37	427.63		417.76
	20	92.11	118.42	26.32		88.82	411.18		384.86
	34	161.18	207.24	46.05		115.13	384.87		338.82
	55	226.97	325.66	98.68		125	375		276.32
	76	305.92	394.74	88.82		131.58	368.42		279.6
	98	365.13	473.69	108.55		138.16	361.84		253.29
23	0	0	0	0		0	500		500
	2	6.58	9.87	3.29		19.74	480.26		476.97
	6	32.89	32.89	0		39.47	460.53		460.53
	9	46.05	46.05	0		55.92	444.08		444.08
	13	62.5	69.08	6.58		88.82	411.18		404.6
	20	85.53	101.97	16.45		111.84	388.16		371.71
	34	144.74	407.9	263.16		118.42	381.58		118.42
	55	213.82	539.47	325.66		121.71	378.29		52.63
	76	328.95	703.95	375		125	375		0
	98	398.03	819.08	421.05		134.87	365.13		-55.92
24	0	0	0	0		0	1430		1430
	1	8.27	7.72	-0.55		39.5	1390.5		1391.05
	3	25.22	21.07	-4.15		79.3	1350.7		1354.85
	6	41.83	36.16	-5.67		102	1328		1333.67
	12	66.14	59.26	-6.88		128.5	1301.5		1308.38
	23	92.42	84.62	-7.8		152.6	1277.4		1285.2
	41	127.48	122.84	-4.64		179	1251		1255.64
	62	143.68	139.52	-4.16		187.1	1242.9		1247.06
	83	155.54	156.44	0.9		193.3	1236.7		1235.8
	102	164.87	172.83	7.96		198.7	1231.3		1223.34
	120	172.65	185.35	12.7		202.4	1227.6		1214.9
25	0	0	0	0		0	1430		1430
	1	8.27	12.23	3.96		25.6	1404.4		1400.44
	3	25.22	33.42	8.2		45.9	1384.1		1375.9
	6	41.83	54.95	13.12		65	1365		1351.88
	12	66.14	81.57	15.43		89.8	1340.2		1324.77
	23	92.42	111.69	19.27		114.9	1315.1		1295.83
	41	127.48	152.74	25.26		141.7	1288.3		1263.04
	62	143.68	170.07	26.39		150.4	1279.6		1253.21
	83	155.54	186.17	30.63		156.9	1273.1		1242.47
	102	164.87	200.14	35.27		161.6	1268.4		1233.13
	120	172.65	211.41	38.76		165.1	1264.9		1226.14
26	0	0	0	0		0	1430		1430
	1	8.27	7.82	-0.45		36.1	1393.9		1394.35
	3	25.22	18.49	-6.73		85	1345		1351.73
	6	41.83	33.42	-8.41		109.8	1320.2		1328.61
	12	66.14	57.48	-8.66		140.9	1289.1		1297.76
	23	92.42	83.27	-9.15		165	1265		1274.15
	41	127.48	113.85	-13.63		184.6	1245.4		1259.03
	62	143.68	125.96	-17.72		190.4	1239.6		1257.32
	83	155.54	138.89	-16.65		195.1	1234.9		1251.55
	102	164.87	148.63	-16.24		197.9	1232.1		1248.34
	120	172.65	157.81	-14.84		200	1230		1244.84
27	0	0	0	0		0	1430		1430
	1	8.27	6	-2.27		40	1390		1392.27
	3	25.22	23.01	-2.21		83.92	1346.08		1348.29
	6	41.83	43.23	1.4		108.66	1321.34		1319.94
	12	66.14	66.37	0.23		135.16	1294.84		1294.61
	23	92.42	91.75	-0.67		158.13	1271.87		1272.54
	41	127.48	127.23	-0.25		181.98	1248.02		1248.27
	62	143.68	141.76	-1.92		189.05	1240.95		1242.87
	83	155.54	156.87	1.33		194.35	1235.65		1234.32
	102	164.87	167.49	2.62		198.76	1231.24		1228.62
	120	172.65	177.18	4.53		200.53	1229.47		1224.94
28	0	0	0	0		0	1430		1430
	1	8.27	17.22	8.95		25	1405		1396.05
	3	25.22	38.02	12.8		45.05	1384.95		1372.15
	6	41.83	60.67	18.84		62.72	1367.28		1348.44
	12	66.14	91.37	25.23		82.16	1347.84		1322.61
	23	92.42	117.09	24.67		98.94	1331.06		1306.39
	41	127.48	146	18.52		115.72	1314.28		1295.76
	62	143.68	158.22	14.54		121.91	1308.09		1293.55
	83	155.54	170.18	14.64		127.21	1302.79		1288.15
	102	164.87	178.71	13.84		129.86	1300.14		1286.3
	120	172.65	186.81	14.16		133.39	1296.61		1282.45
29	0	0	0	0		0	1430		1430
	1	8.27	17.62	9.35		25.6	1404.4		1395.05
	3	25.22	38.15	12.93		45.9	1384.1		1371.17
	6	41.83	59.02	17.19		65	1365		1347.81
	12	66.14	84.74	18.6		89.8	1340.2		1321.6
	23	92.42	110.42	18		114.9	1315.1		1297.1
	41	127.48	144.55	17.07		136.7	1293.3		1276.23
	62	143.68	159.83	16.15		145.4	1284.6		1268.45
	83	155.54	172.38	16.84		151.9	1278.1		1261.26
	102	164.87	184.42	19.55		156.6	1273.4		1253.85
	120	172.65	195.45	22.8		160.1	1269.9		1247.1
30	0	0	0	0		0	1430		1430
	1	2.2	2.9	0.7		6.4	1423.6		1422.9
	3	6	7.9	1.9		28.5	1401.5		1399.6
	6	8.5	9.7	1.2		70.9	1359.1		1357.9
	12	14.4	14.4	0		98.2	1331.8		1331.8
	23	19.1	19.6	0.5		125.6	1304.4		1303.9
	41	25	26.6	1.6		150.3	1279.7		1278.1
	62	28.2	30.4	2.2		157.7	1272.3		1270.1
	83	29.6	32.8	3.2		161.9	1268.1		1264.9
	102	30.8	34.5	3.7		164.6	1265.4		1261.7
	120	31.5	36.3	4.8		167	1263		1258.2
31	0	0	0	0		0	1430		1430
	1	2.2	2	-0.2		5.1	1424.9		1425.1
	3	6	3.5	-2.5		50.8	1379.2		1381.7
	6	8.5	3.9	-4.6		92.6	1337.4		1342
	12	14.4	8.1	-6.3		123.8	1306.2		1312.5
	23	19.1	13.4	-5.7		152.3	1277.7		1283.4
	41	25	20.8	-4.2		175.7	1254.3		1258.5
	62	28.2	23.7	-4.5		181.2	1248.8		1253.3
	83	29.6	26	-3.6		184.7	1245.3		1248.9
	102	30.8	27.2	-3.6		186.3	1243.7		1247.3
	120	31.5	28.9	-2.6		188.4	1241.6		1244.2
32	0	0	0	0		0	1430		1430
	1	2.2	5	2.8		3.7	1426.3		1423.5
	3	6	12.3	6.3		17.1	1412.9		1406.6
	6	8.5	16.2	7.7		39.2	1390.8		1383.1
	12	14.4	26.5	12.1		60.1	1369.9		1357.8
	23	19.1	36.3	17.2		83.2	1346.8		1329.6
	41	25	47.5	22.5		105.9	1324.1		1301.6
	62	28.2	52.2	24		113.2	1316.8		1292.8
	83	29.6	55.7	26.1		118.2	1311.8		1285.7
	102	30.8	58	27.2		121.5	1308.5		1281.3
	120	31.5	60.5	29		124.8	1305.2		1276.2
33	0	0	0	0		0	1430		1430
	1	2.2	7.7	5.5		3.1	1426.9		1421.4
	3	6	17.2	11.2		20.7	1409.3		1398.1
	6	8.5	20.9	12.4		48	1382		1369.6
	12	14.4	29	14.6		74.5	1355.5		1340.9
	23	19.1	36.3	17.2		96.5	1333.5		1316.3
	41	25	44.2	19.2		116.7	1313.3		1294.1
	62	28.2	47.4	19.2		121.5	1308.5		1289.3
	83	29.6	50	20.4		124.7	1305.3		1284.9
	102	30.8	51.5	20.7		126.2	1303.8		1283.1
	120	31.5	53.2	21.7		127.4	1302.6		1280.9
34	0	0	0	0		0	5000		5000
	2	85.7	213.75	128.05		1984.78	3015.23		2887.18
	4	179.96	384.84	204.88		2342.76	2657.24		2452.36
	7	299.97	530.46	230.49		2507.48	2492.53		2262.04
	10	428.52	684.62	256.09		2598.67	2401.34		2145.25
	15	634.26	890.35	256.09		2707.73	2292.28		2036.19
	20	822.92	1104.65	281.73		2761.59	2238.42		1956.69
	30	1106.37	1405.12	298.75		2851.13	2148.87		1850.12
	40	1389.77	1697.06	307.29		2922.19	2077.82		1770.53
	50	1673.2	1980.51	307.31		2965.68	2034.33		1727.02
	60	1948.08	2246.84	298.76		3009.21	1990.79		1692.03
	70	2222.95	2504.65	281.7		3043.46	1956.55		1674.85
	80	2489.3	2736.83	247.53		3077.81	1922.2		1674.67
	100	2945.15	3201.25	256.1		3118.88	1881.13		1625.03
35	0	0	0	0		0	500		500
	2	85.7	102.77	17.07		169.99	330.01		312.94
	4	179.96	222.62	42.66		181.89	318.11		275.45
	7	299.97	351.19	51.22		188.25	311.75		260.53
	10	428.52	488.28	59.76		195.53	304.47		244.71
	15	634.26	676.94	42.68		203.68	296.32		253.64
	20	822.92	839.99	17.07		208.15	291.85		274.78
	30	1106.37	1149.03	42.66		219.86	280.14		237.48
	40	1389.77	1458.04	68.27		227.88	272.12		203.85
	50	1673.2	1750	76.8		234.99	265.01		188.21
	60	1948.08	2050.5	102.42		243.94	256.06		153.64
	70	2222.95	2333.92	110.97		248.29	251.71		140.74
	80	2489.3	2583.18	93.88		253.55	246.45		152.57
	100	2945.15	3039.03	93.88		261.34	238.66		144.78
36	0	0	0	0		0	5000		5000
	2	61.28	97.95	36.67		698.05	4301.96		4265.29
	4	159.23	183.68	24.45		909.03	4090.98		4066.53
	7	281.74	306.17	24.43		1036.93	3963.07		3938.64
	10	404.24	453.13	48.88		1155.64	3844.36		3795.48
	15	624.7	698.02	73.32		1347.42	3652.59		3579.27
	20	820.71	906.29	85.58		1511.62	3488.38		3402.8
	30	1102.69	1273.86	171.17		1840.13	3159.88		2988.71
	40	1384.7	1592.52	207.82		2159.34	2840.66		2632.84
	50	1654.45	1923.4	268.95		2423.46	2576.54		2307.59
	60	1936.45	2290.95	354.5		2623.14	2376.86		2022.36
	70	2218.42	2682.97	464.55		2740.21	2259.8		1795.25
	80	2488.21	3074.99	586.78		2829.6	2170.41		1583.63
	100	2954.37	3651.19	696.82		2944.25	2055.76		1358.94
	120	3359.43	4031.8	672.37		3003.6	1996.41		1324.04
	145	3752.65	4363.89	611.24		3061.92	1938.09		1326.85
37	0	0	0	0		0	500		500
	2	61.28	73.5	12.22		46.83	453.17		440.95
	4	159.23	171.46	12.23		74.35	425.65		413.42
	7	281.74	306.19	24.45		93.58	406.42		381.97
	10	404.24	440.9	36.66		117.4	382.6		345.94
	15	624.7	685.81	61.11		139.34	360.66		299.55
	20	820.71	894.06	73.35		153.92	346.08		272.73
	30	1102.69	1273.86	171.17		179.41	320.59		149.42
	40	1384.7	1629.18	244.48		198.47	301.53		57.05
	50	1654.45	1984.53	330.08		214.77	285.23		-44.85
	60	1936.45	2290.97	354.52		228.31	271.69		-82.83
	70	2218.42	2609.64	391.22		237.25	262.75		-128.47
	80	2488.21	2891.63	403.42		244.36	255.64		-147.78
	100	2954.37	3382.24	427.87		256.74	243.26		-184.61
	120	3359.43	3726.16	366.73		263.6	236.4		-130.33
	145	3752.65	4070.49	317.84		270.34	229.66		-88.18
38	0	0	0	0		0	1540		1540
	1	71.49	61.56	-9.92		30.44	1509.56		1519.48
	3	111.85	133.31	21.46		101.62	1438.39		1416.93
	5	152.23	205.13	52.9		172.77	1367.23		1314.33
	7	182.39	266.62	84.23		233.69	1306.31		1222.08
	10	232.69	348.72	116.03		283.97	1256.03		1140
	13	272.77	410.26	137.49		293.28	1246.72		1109.23
	17	292	441.03	149.03		322.77	1217.23		1068.2
	21	321.49	471.8	150.31		342	1198		1047.69
	25	361.23	543.56	182.33		361.23	1178.77		996.44
	29	390.72	574.36	183.64		390.72	1149.28		965.64
	31	410.59	594.9	184.31		400.31	1139.69		955.38
39	0	0	0	0		0	1540		1540
	1	53.84	63.16	9.32		26.8	1513.2		1503.88
	3	98.41	144.36	45.95		80.37	1459.63		1413.68
	5	142.96	198.47	55.52		151.98	1388.02		1332.5
	7	196.51	270.65	74.15		214.57	1325.43		1251.28
	10	240.78	324.79	84.01		267.87	1272.13		1188.12
	13	285.06	387.99	102.93		285.04	1254.96		1152.03
	17	338.06	424.06	86		311	1229		1143
	21	382.05	460.15	78.11		327.91	1212.09		1133.98
	25	426.03	514.26	88.24		344.85	1195.15		1106.91
	29	479.06	568.42	89.37		361.74	1178.26		1088.89
	31	523.58	586.47	62.89		361.17	1178.83		1115.94
40	0	0	0	0		0	1540		1540
	1	70	63.16	-6.84		26.8	1513.2		1520.04
	3	130	144.36	14.36		80.37	1459.63		1445.27
	5	180	198.47	18.47		151.98	1388.02		1369.55
	7	230	270.65	40.65		214.57	1325.43		1284.78
	10	300	324.79	24.79		267.87	1272.13		1247.34
	13	340	387.99	47.99		285.04	1254.96		1206.97
	17	380	424.06	44.06		311	1229		1184.94
	21	420	460.15	40.15		327.91	1212.09		1171.94
	25	480	514.26	34.26		344.85	1195.15		1160.89
	29	530	568.42	38.42		361.74	1178.26		1139.84
	31	550	586.47	36.47		361.17	1178.83		1142.36
41	0	0	0	0		0	1540		1540
	1	64	80	16		24	1516		1500
	3	128	152	24		88	1452		1428
	5	160	216	56		168	1372		1316
	7	200	296	96		224	1316		1220
	10	272	384	112		272	1268		1156
	13	312	456	144		296	1244		1100
	17	344	496	152		328	1212		1060
	21	376	536	160		352	1188		1028
	25	440	624	184		368	1172		988
	29	488	704	216		392	1148		932
	31	512	760	248		400	1140		892
42	0	0	0	0		0	1000		1000
	1	25.64	64.1	38.46		230.77	769.23		730.77
	2	51.28	89.74	38.46		333.33	666.67		628.21
	3	76.92	141.03	64.1		358.97	641.03		576.93
	4	89.74	153.85	64.1		384.62	615.39		551.29
	5	115.39	179.49	64.1		410.26	589.74		525.64
	7	166.67	243.59	76.92		435.9	564.1		487.18
	9	217.95	320.51	102.56		448.72	551.28		448.72
	11	269.23	371.8	102.56		474.36	525.64		423.08
	17	435.9	551.28	115.38		512.82	487.18		371.8
	21	551.28	679.49	128.21		525.64	474.36		346.15
	30	807.69	974.36	166.67		576.92	423.08		256.41
	40	1051.28	1333.34	282.06		602.56	397.44		115.38
	50	1320.51	1782.05	461.54		641.03	358.97		-102.57
	54	1448.72	2038.46	589.74		653.85	346.15		-243.59
43	0	0	0	0		0	100		100
	1	32.52	40.65	8.13		32.52	67.48		59.35
	2	56.91	81.3	24.39		32.52	67.48		43.09
	3	81.3	146.34	65.04		32.52	67.48		2.44
	4	105.69	195.12	89.43		32.52	67.48		-21.95
	5	130.08	219.51	89.43		40.65	59.35		-30.08
	7	170.73	268.29	97.56		40.65	59.35		-38.21
	9	227.64	349.59	121.95		40.65	59.35		-62.6
	11	284.55	414.63	130.08		40.65	59.35		-70.73
	17	447.15	593.5	146.34		48.78	51.22		-95.12
	21	560.98	739.84	178.86		40.65	59.35		-119.51
	30	813.01	1040.65	227.64		48.78	51.22		-176.42
	40	1073.17	1317.07	243.9		48.78	51.22		-192.68
	50	1325.2	1634.15	308.95		48.78	51.22		-257.73
	54	1455.28	1804.88	349.6		48.78	51.22		-298.38
44	0	0	0	0		0	1768		1768
	7	113.62	459.62	346		437.05	2330.95		1984.95
	14	251.58	699.35	447.76		568.17	2199.83		1752.07
	22	357.09	855.73	498.65		641.01	2126.99		1628.34
	28	413.9	963.43	549.53		677.43	2090.57		1541.04
	36	495.05	1095.46	600.41		699.28	2068.72		1468.31
	43	600.55	1211.14	610.59		721.14	2046.86		1436.27
	50	689.83	1320.77	630.94		728.42	2039.58		1408.64
	58	770.98	1422.28	651.29		750.27	2017.73		1366.44
	64	827.79	1489.26	661.47		764.84	2003.16		1341.69
	70	941.41	1613.06	671.65		772.13	1995.87		1324.22
	78	1006.33	1677.98	671.65		779.41	1988.59		1316.94
	84	1079.38	1751.02	671.65		786.69	1981.31		1309.66
	91	1152.42	1834.24	681.82		793.98	1974.02		1292.2
	98	1201.11	1893.11	692		808.55	1959.45		1267.45
	106	1257.92	1970.27	712.35		815.83	1952.17		1239.82
	113	1339.07	2051.43	712.35		823.12	1944.88		1232.53
	120	1436.46	2158.99	722.53		837.68	1930.32		1207.79
	127	1533.85	2246.2	712.35		837.68	1930.32		1217.97
	136	1623.12	2345.65	722.53		852.25	1915.75		1193.22
	141	1744.85	2457.21	712.35		859.54	1908.46		1196.11
	149	1826.01	2548.54	722.53		874.11	1893.89		1171.36
	157	1939.63	2692.69	753.06		874.11	1893.89		1140.83
	163	2028.9	2781.96	753.06		881.39	1886.61		1133.55
	168	2134.4	2897.64	763.24		888.67	1879.33		1116.09
45	0	0	0	0		0	556		556
	7	27.36	214.32	186.96		112.83	443.17		256.21
	14	82.07	275.54	193.46		127.95	428.05		234.59
	22	113.34	301.93	188.58		133.77	422.23		233.65
	28	131.58	320.16	188.58		134.93	421.07		232.49
	36	160.24	352.08	191.84		136.09	419.91		228.07
	43	195.41	385.62	190.21		137.26	418.74		228.53
	50	222.77	416.23	193.46		140.74	415.26		221.8
	58	244.92	444.88	199.96		141.91	414.09		214.13
	64	274.88	471.6	196.71		141.91	414.09		217.38
	70	332.2	520.79	188.58		144.23	411.77		223.19
	78	372.59	564.43	191.84		147.72	408.28		216.44
	84	397.34	582.68	185.33		147.72	408.28		222.95
	91	433.82	596.39	162.57		148.89	407.11		244.54
	98	452.06	606.5	154.44		148.89	407.11		252.67
	106	491.14	629.33	138.19		150.05	405.95		267.76
	113	511.99	656.68	144.69		151.21	404.79		260.1
	120	532.83	701.91	169.08		152.38	403.62		234.54
	127	573.22	732.54	159.32		153.54	402.46		243.14
	136	594.06	769.64	175.58		154.7	401.3		225.72
	141	616.21	790.16	173.95		155.87	400.13		226.18
	149	652.68	815.26	162.57		154.7	401.3		238.73
	157	710.01	866.08	156.07		157.03	398.97		242.9
	163	753	917.19	164.2		158.19	397.81		233.61
	168	798.59	953.04	154.44		160.52	395.48		241.04
46	0	0	0	0		0	1000		1000
	1	18.79	64.06	45.26		313.17	686.83		641.57
	2	60.5	99.64	39.15		377.22	622.78		583.63
	3	81.85	156.58	74.73		405.69	594.31		519.58
	4	99.64	192.17	92.53		434.16	565.84		473.31
	5	121	234.88	113.88		448.4	551.6		437.72
	7	163.7	295.37	131.67		469.75	530.25		398.58
	9	202.85	334.52	131.67		483.99	516.01		384.34
	11	238.43	380.78	142.35		494.66	505.34		362.99
	13	270.46	419.93	149.47		505.34	494.66		345.19
	14	288.26	441.28	153.03		512.46	487.54		334.51
	17	330.96	501.78	170.82		523.13	476.87		306.05
	21	416.37	583.64	167.27		540.93	459.08		291.81
	23	434.16	612.1	177.93		548.04	451.96		274.03
	26	469.75	658.36	188.61		558.72	441.28		252.67
	27	483.99	676.15	192.17		562.28	437.72		245.55
	28	494.66	697.51	202.85		563.28	436.72		233.87
	29	508.9	711.74	202.85		565.84	434.16		231.31
	30	526.69	729.54	202.85		569.4	430.61		227.76
	31	544.48	747.33	202.84		572.95	427.05		224.21
	32	555.16	765.13	209.97		573.95	426.05		216.08
	33	562.28	779.36	217.08		576.51	423.49		206.41
	37	601.42	836.3	234.88		583.63	416.37		181.49
	40	637.01	889.68	252.67		580.07	419.93		167.26
	41	644.13	911.03	266.9		581.07	418.93		152.03
	44	672.6	957.3	284.7		583.63	416.37		131.67
	47	693.95	978.65	284.7		584.63	415.37		130.67
	50	711.74	1010.67	298.93		587.19	412.81		113.88
	51	722.42	1035.59	313.17		588.19	411.81		98.64
	54	747.33	1071.17	323.84		590.75	409.25		85.41
47	0	0	0	0		0	400		400
	1	13.67	5.64	-8.03		1	399		407.03
	4	38.07	18.14	-19.93		17.81	382.19		402.12
	7	82.64	51.3	-31.34		30.09	369.91		401.25
	9	103.87	66.94	-36.93		36.23	363.77		400.7
	12	124.03	119.92	-4.11		43.6	356.4		360.51
	14	142.07	148.44	6.37		49.13	350.87		344.5
	19	187.7	242.73	55.03		59.57	340.43		285.4
	23	218.47	310.4	91.93		66.32	333.68		241.75
	17	264.1	366.28	102.18		73.08	326.92		224.74
	33	312.91	428.85	115.94		80.45	319.55		203.61
	48	448.74	576.41	127.67		93.34	306.66		178.99
	61	506.04	644.09	138.05		100.71	299.29		161.24
	71	553.79	704.97	151.18		105.62	294.38		143.2
	90	622.77	782.93	160.16		113.61	286.39		126.23
	103	675.83	843.98	168.15		117.29	282.71		114.56
48	0	0	0	0		0	1872		1872
	3	2.49	16.72	14.23		41.58	1830.42		1816.19
	8	8.28	34.11	25.83		97.1	1774.9		1749.07
	15	13.27	48.45	35.19		155.91	1716.09		1680.9
	30	19.94	65.6	45.66		258.42	1613.58		1567.92
	52	27.48	82.86	55.39		322.03	1549.97		1494.58
	80	35.87	100.98	65.11		360.84	1511.16		1446.05
	134	50.99	125.07	74.08		402.42	1469.58		1395.5
	142	51.86	128.18	76.32		407.73	1464.27		1387.95
49	0	0	0	0		0	1872		1872
	3	4.96	22.93	17.97		63.34	1808.66		1790.69
	8	13.23	43.55	30.32		152.79	1719.21		1688.89
	15	20.68	62.6	41.92		266	1606		1564.08
	30	33.12	88.13	55.01		355.36	1516.64		1461.63
	52	45.59	107.71	62.12		399.76	1472.24		1410.12
	80	63.86	133.08	69.22		435.59	1436.41		1367.19
	134	88.84	175.26	86.42		478.64	1393.36		1306.94
	142	93.82	181.73	87.91		484.19	1387.81		1299.9
50	0	0	0	0		0	1872		1872
	3	7.43	31.77	24.33		100.95	1771.05		1746.72
	8	16.52	59.19	42.67		246.09	1625.91		1583.24
	15	29.74	88.12	58.38		325.39	1546.61		1488.23
	30	55.35	127.57	72.21		415.13	1456.87		1384.66
	52	80.17	158.73	78.57		462.4	1409.6		1331.03
	80	113.22	200.01	86.79		508.11	1363.89		1277.1
	134	162.82	263.81	100.99		563.3	1308.7		1207.71
	142	170.25	272.36	102.11		569.45	1302.55		1200.44
51	0	0	0	0		0	1872		1872
	3	14.03	30.87	16.85		127.7	1744.3		1727.45
	8	28.06	63.24	35.19		277.01	1594.99		1559.8
	15	49.51	101.9	52.39		364.67	1507.33		1454.94
	30	92.38	157.49	65.11		433.51	1438.49		1373.38
	52	139.37	224.66	85.29		489.7	1382.3		1297.01
	80	192.89	303.97	111.07		532.11	1339.89		1228.82
	134	276	390.81	114.81		570.4	1301.6		1186.79
	142	287.51	403.44	115.93		575.57	1296.43		1180.5
52	0	0	0	0		0	1872		1872
	3	6.69	34.8	28.11		17.61	1854.39		1826.28
	8	19.39	88.87	69.48		95.78	1776.22		1706.74
	15	26.73	133.02	106.29		177.2	1694.8		1588.51
	30	39.38	196.32	156.94		326.3	1545.7		1388.76
	52	51.33	235.67	184.34		399.73	1472.27		1287.93
	80	67.93	282.98	215.04		450.38	1421.62		1206.58
	134	91.1	330.5	239.41		491.58	1380.42		1141.01
	142	93.74	335.85	242.11		497.85	1374.15		1132.04
53	0	0	0	0		0	1872		1872
	3	8.7	60.37	51.67		40.2	1831.8		1780.13
	8	23.41	125.78	102.37		181.93	1690.07		1587.7
	15	37.44	188.35	150.91		330.08	1541.92		1391.01
	30	58.79	251.26	192.47		435.88	1436.12		1243.65
	52	84.78	310.35	225.57		495.44	1376.56		1150.99
	80	121.42	363.54	242.11		531.59	1340.41		1098.3
	134	195.96	444.98	249.03		584.49	1287.51		1038.48
	142	209.26	460.39	251.13		592.58	1279.42		1028.29
54	0	0	0	0		0	1872		1872
	3	16.07	91.88	75.82		114.96	1757.04		1681.22
	8	40.15	171.17	131.02		286.28	1585.72		1454.7
	15	63.54	246.38	182.84		421.21	1450.79		1267.95
	30	97.58	334.58	237		517.44	1354.56		1117.56
	52	142.26	415.03	272.77		577.72	1294.28		1021.51
	80	212.87	504.56	291.7		639.2	1232.8		941.1
	134	310.54	609.15	298.61		701.05	1170.95		872.34
	142	323.81	622.72	298.91		706.77	1165.23		866.32
55	0	0	0	0		0	1872		1872
	3	24.77	101.8	77.03		161.1	1710.9		1633.87
	8	55.54	197.11	141.57		334.93	1537.07		1395.5
	15	98.32	304.03	205.72		452.87	1419.13		1213.41
	30	177.74	422.25	244.52		529.71	1342.29		1097.77
	52	276.96	544.32	267.36		601.52	1270.48		1003.12
	80	399.18	681.87	282.69		669.47	1202.53		919.84
	134	595.07	846.2	251.13		719.75	1152.25		901.12
	142	630.71	874.93	244.22		724.99	1147.01		902.79
56	0	0	0	0		0	1600		1600
	1	268.43	176.1	-92.32		499.3	1100.7		1193.02
	2	329.04	385.8	56.76		696.57	903.43		846.67
	3	510.88	542.94	32.06		781.88	818.12		786.06
	4	554.17	695.58	141.41		828.34	771.66		630.25
	6	848.57	976.54	127.97		885.17	714.83		586.86
	8	1108.34	1259.31	150.97		931.37	668.63		517.66
	11	1480.68	1644.97	164.29		978.63	621.37		457.08
	15	1922.23	2119.28	197.04		1023.98	576.02		378.98
	20	2441.89	2639.71	197.82		1066.34	533.66		335.84
	26	3004.69	3228.36	223.68		1109.84	490.16		266.48
	32	3541.57	3781.31	239.74		1145.61	454.39		214.65
	40	4138.97	4409.74	270.76		1192.63	407.37		136.61
	46	4727.84	5021.23	293.4		1221.83	378.17		84.77
	53	5290.64	5591.25	300.61		1240.68	359.32		58.71
57	0	0	0	0		0	800		800
	1	11.54	26.8	15.26		97.3	702.7		687.44
	2	27.9	55.46	27.56		204.3	595.7		568.14
	3	41.37	64.26	22.9		257.05	542.95		520.05
	4	56.76	79.53	22.77		290.85	509.15		486.38
	6	85.62	110.86	25.24		328.79	471.21		445.97
	8	110.63	143.11	32.48		354.26	445.74		413.26
	10	136.61	173.01	36.4		372.46	427.54		391.14
	13	169.31	213.73	44.42		394.27	405.73		361.31
	17	209.71	262.83	53.12		418.28	381.72		328.6
	21	248.2	308.35	60.15		436.26	363.74		303.59
	26	294.38	360.07	65.69		452.84	347.16		281.47
	32	345.37	417.18	71.81		465.95	334.05		262.24
	40	402.13	479.19	77.06		478.03	321.97		244.91
	46	455.04	536.16	81.12		488.4	311.6		230.48
	53	506.02	590.9	84.87		496.19	303.81		218.94
58	0	0	0	0		0	500		500
	2	1.83	13.84	12.01		153.43	346.57		334.56
	5	3.39	17.49	14.1		192	308		293.9
	10	5.74	22.72	16.97		205.71	294.29		277.32
	20	18.8	40.21	21.41		216.86	283.14		261.73
	40	28.72	54.05	25.33		226.29	273.71		248.38
	60	40.21	65.54	25.33		233.14	266.86		241.53
	80	47.78	74.94	27.15		239.14	260.86		233.71
	100	60.57	84.86	24.28		247.71	252.29		228.01
59	0	0	0	0		0	500		500
	2	1.83	6.79	4.96		19.73	480.27		475.31
	5	3.39	13.58	10.18		59.18	440.82		430.64
	10	5.74	14.62	8.88		87.12	412.88		404
	20	18.8	34.99	16.19		101.92	398.08		381.89
	40	28.72	48.04	19.32		110.14	389.86		370.54
	60	40.21	61.62	21.41		115.07	384.93		363.52
	80	47.78	80.16	32.38		120.82	379.18		346.8
	100	60.57	91.12	30.55		127.4	372.6		342.05
60	0	0	0	0		0	500		500
	1	192.37	32.06	-160.31		1.09	498.91		659.22
	5	222.14	84.73	-137.4		4.19	495.81		633.21
	10	254.2	141.99	-112.21		6.69	493.31		605.52
	15	281.68	185.5	-96.18		8.19	491.81		587.99
	20	311.45	217.56	-93.89		9.03	490.97		584.86
	30	352.67	286.26	-66.41		10.24	489.76		556.17
	40	396.18	345.8	-50.38		11.17	488.83		539.21
	60	435.12	393.89	-41.22		12.58	487.42		528.64
	80	492.37	467.18	-25.19		14.11	485.89		511.08
	100	547.33	526.72	-20.61		15.52	484.48		505.09
61	0	0	0	0		0	500		500
	1	90.91	113.64	22.73		3.1	496.9		474.17
	5	215.91	238.64	22.73		8.39	491.61		468.88
	10	352.27	386.36	34.09		12.62	487.38		453.29
	15	465.91	522.73	56.82		14.48	485.52		428.7
	20	579.55	625	45.46		15.48	484.52		439.06
	30	795.46	863.64	68.18		16.73	483.27		415.09
	40	1000	1045.45	45.45		17.82	482.18		436.73
	60	1193.18	1295.45	102.27		18.99	481.01		378.74
	80	1500	1602.27	102.27		20.77	479.23		376.96
	100	1715.91	1863.64	147.73		23.31	476.69		328.96
62	0	0	0	0		0	500		500
	1	18.32	41.22	22.9		2.74	497.26		474.36
	5	43.51	96.18	52.67		5.52	494.48		441.81
	10	77.86	144.28	66.41		9.27	490.73		424.32
	15	109.92	187.79	77.86		12.1	487.9		410.04
	20	137.41	226.72	89.31		13.75	486.25		396.94
	30	185.5	295.42	109.92		16.25	483.75		373.83
	40	233.59	352.67	119.08		17.62	482.38		363.3
	60	270.23	407.63	137.41		19.6	480.4		342.99
	80	350.38	485.5	135.11		21.45	478.55		343.44
	100	398.47	549.62	151.15		22.9	477.1		325.95
63	0	0	0	0		0	2223.5		2223.5
	3	14.39	18.9	4.51		120.17	2103.33		2098.82
	7	27.88	34.49	6.61		348.61	1874.89		1868.28
	14	50.36	67.64	17.28		496.51	1726.99		1709.71
	21	71.04	97.19	26.14		569.3	1654.2		1628.06
	28	89.93	119.98	30.05		612.11	1611.39		1581.34
	36	109.71	144.12	34.4		640.45	1583.05		1548.65
	50	141.19	180.1	38.91		675.31	1548.19		1509.28
	64	171.76	213.68	41.92		707.33	2223.5		2181.58
64	0	0	0	0		0	1000		1000
	3	16.73	24.58	7.86		106.57	2116.93		2109.07
	7	32.41	43.23	10.83		283.13	1940.37		1929.54
	14	58.54	77.75	19.21		391.97	1831.53		1812.32
	21	82.58	111.75	29.16		443.38	1780.12		1750.96
	28	104.53	138.42	33.88		471.61	1751.89		1718.01
	36	127.53	164.38	36.85		488.35	1735.15		1698.3
	50	164.12	207.26	43.14		512.58	1710.93		1667.79
	64	206.98	247.84	40.87		542.14	1681.36		1640.49
65	0	0	0	0		0	2223.5		2223.5
	3	16.68	23.12	6.44		74.21	2149.29		2142.85
	7	31.27	40.16	8.88		221.44	2002.06		1993.18
	14	56.29	72.14	15.85		335.46	1888.04		1872.19
	21	79.23	101.7	22.47		381.95	1841.55		1819.08
	28	97.99	124.29	26.3		401.94	1821.56		1795.26
	36	117.8	148.45	30.65		417.32	1806.18		1775.53
	50	146.99	186.35	39.36		440.26	1783.24		1743.88
	64	177.22	221.46	44.24		456.86	1766.64		1722.4
66	0	0	0	0		0	2223.5		2223.5
	3	21.3	26.47	5.18		69.56	2153.94		2148.76
	7	48.4	55.68	7.28		150.51	2072.99		2065.71
	14	90.99	102.96	11.97		292.47	1931.03		1919.06
	21	131.65	148.96	17.3		367.93	1855.57		1838.27
	28	168.44	187.03	18.6		414.59	1808.91		1790.31
	36	206.19	224.3	18.11		445.11	1778.39		1760.28
	50	269.11	283.02	13.91		485.25	1738.25		1724.34
	64	331.06	340.12	9.06		510.06	1713.44		1704.38
67	0	0	0	0		0	1000		1000
	1	77.17	77.17	0		0.01	999.99		999.99
	3	78.17	157.82	79.65		15.82	984.18		904.53
	7	212.22	502.54	290.32		56.94	943.06		652.74
	14	598.07	864.2	266.13		119.72	880.28		614.15
	28	1292.6	1970.02	677.42		229.34	770.66		93.24
68	0	0	0	0		0	1000		1000
	1	77.17	77.17	0		0	1000		1000
	3	78.17	133.62	55.45		40.01	959.99		904.54
	7	212.22	349.32	137.1		42.05	957.95		820.85
	14	598.07	622.27	24.19		43.69	956.32		932.13
	28	1292.6	1728.08	435.48		66.13	933.87		498.39
69	0	0	0	0		0	1000		1000
	1	77.17	77.17	0		0	1000		1000
	3	78.17	173.95	95.78		0	1000		904.22
	7	212.22	736.41	524.19		54.58	945.42		421.23
	14	598.07	1662.59	1064.52		247.38	752.62		-311.9
	28	1292.6	3566.79	2274.19		368.9	631.1		-1643.09
70	0	0	0	0		0	1000		1000
	1	77.17	77.17	0		0	1000		1000
	3	78.17	157.82	79.65		15.82	984.18		904.53
	7	212.22	421.9	209.68		21.83	978.17		768.49
	14	598.07	1186.78	588.71		67.24	932.76		344.05
	28	1292.6	2921.63	1629.03		126.6	873.4		-755.63
71	0	0	0	0		0	1000		1000
	1	38.84	46.87	8.04		127.88	872.12		864.08
	3	174.76	359.64	184.89		184.05	815.96		631.07
	7	271.85	537.12	265.27		297.83	702.17		436.9
	14	660.19	973.25	313.05		295.36	704.64		391.59
	28	1475.73	1845.51	369.78		290.42	709.59		339.81
72	0	0	0	0		0	1000		1000
	1	38.84	38.84	0		38.84	961.17		961.17
	3	174.76	279.26	104.5		109.09	890.91		786.41
	7	271.85	352.23	80.39		152.62	847.38		766.99
	14	660.19	756.21	96.01		214.67	785.33		689.32
	28	1475.73	1564.15	88.42		338.76	661.24		572.82
73	0	0	0	0		0	1000		1000
	1	38.84	79.03	40.19		95.73	904.27		864.08
	3	174.76	359.64	184.89		0	1000		815.11
	7	271.85	585.35	313.51		249.6	750.4		436.89
	14	660.19	1048.27	388.08		278.59	721.41		333.33
	28	1475.73	1974.12	498.39		336.56	663.44		165.05
74	0	0	0	0		0	1000		1000
	1	38.84	38.84	0		38.84	961.17		961.17
	3	174.76	239.07	64.31		149.28	850.72		786.41
	7	271.85	448.69	176.85		192.08	807.92		631.07
	14	660.19	914.3	254.1		263.7	736.3		482.2
	28	1475.73	1845.51	369.78		406.93	593.08		223.3
75	0	0	0	0		0	16966.7		16966.7
	1	18.4	270	251.6		114.2	16852.8		16601.2
	2	59.4	485	425.6		151.2	16815.8		16390.2
	3	72.4	608	535.6		225.2	16741.8		16206.2
	4	84.4	672	587.6		338.2	16628.8		16041.2
	6	204.4	834	629.6		552.2	16414.8		15785.2
	9	357.4	1089	731.6		1008.2	15958.8		15227.2
	20	566.4	2409	1842.6		1602.2	15364.8		13522.2
	30	916.4	3169	2252.6		1962.2	15004.8		12752.2
	40	1066.4	3879	2812.6		2182.2	14784.8		11972.2
76	0	0	0	0		0	7766.67		7766.67
	1	17.4	98.4	81		43	7724		7643
	2	29.4	170.4	141		58	7709		7568
	3	65.4	238.4	173		76	7691		7518
	4	83.4	290.4	207		85	7682		7475
	6	113.4	376.4	263		173	7594		7331
	9	140.4	475.4	335		242	7525		7190
	20	228.4	1102.4	874		352	7415		6541
	30	398.4	1312.4	914		742	7025		6111
	40	428.4	1472.4	1044		822	6945		5901
77	0	0	0	0		0	500		500
	1	5.818	7.052	1.234		*	*		*
	3	17.455	22.829	5.374		*	*		*
	6	23.273	34.909	11.636		*	*		*
	14	43.636	64	20.364		*	*		*
	21	61.091	84.364	23.273		*	*		*
	30	81.455	116.364	34.909		*	*		*
	37	93.091	133.818	40.727		*	*		*
	48	119.273	168.728	49.455		*	*		*
	64	154.182	218.182	64		*	*		*
	84	200.727	282.182	81.455		*	*		*
	155	331.636	401.454	69.818		*	*		*
	209	407.273	488.728	81.455		*	*		*
78	0	0	0	0		0	5000		5000
	1	5.818	14.546	8.728		*	*		*
	3	17.455	20.364	2.909		*	*		*
	6	23.273	29.091	5.818		*	*		*
	14	43.636	55.273	11.637		*	*		*
	21	61.091	84.364	23.273		*	*		*
	30	81.455	116.364	34.909		*	*		*
	37	93.091	133.818	40.727		*	*		*
	48	119.273	174.545	55.272		*	*		*
	64	154.182	235.636	81.454		*	*		*
	84	200.727	317.091	116.364		*	*		*
	155	331.636	512	180.364		*	*		*
	209	407.273	613.818	206.545		*	*		*
79	0	0	0	0		0	500		500
	1	5.818	7.818	2		*	*		*
	3	17.455	26.182	8.727		*	*		*
	6	23.273	43.636	20.363		*	*		*
	14	43.636	84.364	40.728		*	*		*
	21	61.091	110.545	49.454		*	*		*
	30	81.455	139.636	58.181		*	*		*
	37	93.091	157.091	64		*	*		*
	48	119.273	192	72.727		*	*		*
	64	154.182	241.455	87.273		*	*		*
	84	200.727	302.545	101.818		*	*		*
	155	331.636	468.363	136.727		*	*		*
	209	407.273	610.909	203.636		*	*		*
80	0	0	0	0		0	5000		5000
	1	5.818	17.4545	11.6365		*	*		*
	3	17.455	23.2727	5.8177		*	*		*
	6	23.273	32	8.727		*	*		*
	14	43.636	64	20.364		*	*		*
	21	61.091	93.0909	31.9999		*	*		*
	30	81.455	133.818	52.363		*	*		*
	37	93.091	160	66.909		*	*		*
	48	119.273	197.818	78.545		*	*		*
	64	154.182	273.455	119.273		*	*		*
	84	200.727	352	151.273		*	*		*
	155	331.636	535.273	203.637		*	*		*
	209	407.273	622.545	215.272		*	*		*
81	0	0	0	0		0	500		500
	1	0.1735	3.089	2.9155		*	*		*
	3	0.686499	4.805	4.1185		*	*		*
	6	3.43249	5.835	2.40251		*	*		*
	14	7.55149	10.298	2.74651		*	*		*
	21	10.984	13.73	2.746		*	*		*
	30	14.4165	17.849	3.4325		*	*		*
	37	17.1625	21.282	4.1195		*	*		*
	48	20.595	25.401	4.806		*	*		*
	64	27.1167	32.609	5.4923		*	*		*
	84	32.6087	41.19	8.5813		*	*		*
	155	50.4577	66.934	16.4763		*	*		*
	209	63.1579	84.783	21.6251		*	*		*
82	0	0	0	0		0	5000		5000
	1	0.1735	1.716	1.5425		*	*		*
	3	0.686499	3.089	2.4025		*	*		*
	6	3.43249	4.805	1.37251		*	*		*
	14	7.55149	9.268	1.71651		*	*		*
	21	10.984	13.387	2.403		*	*		*
	30	14.4165	17.849	3.4325		*	*		*
	37	17.1625	21.968	4.8055		*	*		*
	48	20.595	26.43	5.835		*	*		*
	64	27.1167	33.982	6.8653		*	*		*
	84	32.6087	41.876	9.2673		*	*		*
	155	50.4577	65.904	15.4463		*	*		*
	209	63.1579	82.037	18.8791		*	*		*
83	0	0	0	0		0	500		500
	1	0.1735	3.089	2.9155		*	*		*
	3	0.686499	7.551	6.8645		*	*		*
	6	3.43249	12.7	9.26751		*	*		*
	14	7.55149	20.595	13.0435		*	*		*
	21	10.984	26.43	15.446		*	*		*
	30	14.4165	32.609	18.1925		*	*		*
	37	17.1625	37.757	20.5945		*	*		*
	48	20.595	45.309	24.714		*	*		*
	64	27.1167	54.92	27.8033		*	*		*
	84	32.6087	66.934	34.3253		*	*		*
	155	50.4577	137.986	87.5283		*	*		*
	209	63.1579	156.178	93.0201		*	*		*
84	0	0	0	0		0	5000		5000
	1	0.1735	3.432	3.2585		*	*		*
	3	0.686499	4.805	4.1185		*	*		*
	6	3.43249	6.522	3.08951		*	*		*
	14	7.55149	11.671	4.11951		*	*		*
	21	10.984	15.446	4.462		*	*		*
	30	14.4165	19.565	5.1485		*	*		*
	37	17.1625	24.028	6.8655		*	*		*
	48	20.595	29.863	9.268		*	*		*
	64	27.1167	37.414	10.2973		*	*		*
	84	32.6087	47.025	14.4163		*	*		*
	155	50.4577	131.808	81.3503		*	*		*
	209	63.1579	149.314	86.1561		*	*		*
