# Supplementary material for: More replenishment than priming loss of soil organic carbon with additional carbon input
Source: Nat Commun. 2018 Aug 9;9:3175. doi: 10.1038/s41467-018-05667-7 (PMC6085371; doi:10.1038/s41467-018-05667-7)
Supplement: Supplementary file 6 — Supplementary Data 3 [file 41467_2018_5667_MOESM6_ESM.xlsx]

## Sheet: Sheet1
Supplementary Data 3. Maximum Likelihood Estimates (MLEs) of calibrated parameters of the conventional model.
		New substrate addition treatment								Control
Study	fL	KN	aL, N	aR, N	KL	KR	aR, L	aL, R		KL	KR	aR, L	aL, R
1	0.0128	0.8531	0.5056	0.1976	0.4449	0.0011	0.4294	0.089		0.2717	0.0008	0.5349	0.0868
2	0.0098	0.7919	0.5235	0.1905	0.344	0.0011	0.4546	0.0898		0.3728	0.0008	0.5027	0.083
3	0.0244	0.2757	0.3821	0.2981	0.3751	0.0007	0.3673	0.0881		0.4511	0.0007	0.6226	0.0911
4	0.0179	0.2053	0.3884	0.3321	0.4167	0.0009	0.3879	0.0793		0.3751	0.0007	0.5976	0.0886
5	0.0098	0.07	0.3787	0.1141	0.3982	0.0008	0.4617	0.0743		0.4535	0.0006	0.4721	0.0901
6	0.0022	0.0308	0.3869	0.2264	0.0463	0	0.4409	0.0801		0.0304	0	0.5211	0.087
7	0.0116	0.0394	0.4664	0.2579	0.1653	0	0.658	0.0885		0.1366	0.0001	0.3424	0.0843
8	0.0128	0.1863	0.4871	0.3837	0.0893	0.0002	0.4987	0.0752		0.0376	0.0001	0.5652	0.0895
11	0.0209	0.3023	0.4533	0.3395	0.1345	0.0014	0.5196	0.0813		0.0653	0.0013	0.5041	0.0839
12	0.0251	0.1855	0.4817	0.3776	0.1064	0.0018	0.4946	0.0764		0.0415	0.0013	0.5057	0.0917
13	0.0312	0.2767	0.4548	0.3752	0.1392	0.002	0.4789	0.0774		0.0352	0.0018	0.5128	0.0965
14	0.0047	0.1683	0.4679	0.2243	0.1194	0	0.439	0.0825		0.0526	0	0.5513	0.0812
15	0.0434	0.1412	0.4755	0.2959	0.2016	0.0008	0.3459	0.0753		0.0214	0.0002	0.5345	0.0847
16	0.0265	0.0638	0.5216	0.3969	0.0456	0.0007	0.566	0.0822		0.0187	0.0004	0.5069	0.0834
17	0.0306	0.2155	0.527	0.4083	0.0432	0.0008	0.5709	0.0686		0.0226	0.0003	0.5106	0.0877
18	0.0221	0.0218	0.453	0.1821	0.0708	0.0001	0.3948	0.0874		0.0093	0	0.5763	0.0907
19	0.0397	0.027	0.4585	0.1675	0.083	0.0001	0.348	0.0862		0.0062	0	0.6216	0.0825
20	0.0285	0.3366	0.5609	0.2098	0.057	0.0002	0.4063	0.0794		0.0222	0.0001	0.5467	0.0853
21	0.0088	0.4936	0.4858	0.2035	0.0434	0.0002	0.4643	0.0886		0.0484	0.0002	0.5106	0.0808
22	0.0036	0.1684	0.5103	0.3911	0.1955	0.0003	0.6124	0.0889		0.3838	0.0002	0.5223	0.0865
23	0.0117	0.196	0.5109	0.3949	0.182	0.0004	0.6013	0.0661		0.3491	0.0001	0.5241	0.0837
24	0.0288	0.4465	0.5109	0.3842	0.0056	0	0.5528	0.0742		0.0095	0	0.5771	0.0849
25	0.0384	0.5104	0.5248	0.4118	0.0077	0	0.6047	0.0809		0.0043	0	0.5006	0.0875
26	0.0296	0.4812	0.5153	0.3605	0.0044	0	0.5453	0.0785		0.0075	0	0.5434	0.083
27	0.0302	0.7662	0.4941	0.4098	0.0079	0	0.6354	0.0465		0.0075	0	0.5234	0.1243
28	0.0326	0.3677	0.5004	0.479	0.017	0	0.6853	0.0316		0.0074	0	0.5503	0.0715
29	0.0271	0.514	0.5065	0.4532	0.0211	0	0.6738	0.0712		0.0097	0	0.4447	0.115
30	0.0275	0.452	0.4747	0.4482	0.0037	0	0.3109	0.0212		0.0013	0	0.3256	0.0032
31	0.008	0.4864	0.5083	0.4496	0.0249	0	0.6661	0.0763		0.0681	0	0.5781	0.0907
32	0.0431	0.4641	0.5147	0.4523	0.0065	0	0.568	0.0545		0.003	0	0.6071	0.0579
33	0.0407	0.5091	0.507	0.4671	0.0129	0	0.6736	0.0813		0.0031	0	0.5007	0.1131
34	0.033	0.7376	0.3788	0.1711	0.0826	0.0006	0.4702	0.0853		0.0254	0.0006	0.5236	0.083
36	0.0152	0.2173	0.5333	0.1636	0.0446	0.0008	0.4449	0.0868		0.0488	0.0006	0.4835	0.0869
38	0.02	0.2528	0.5159	0.4057	0.3164	0.0024	0.6306	0.0786		0.3749	0.0013	0.5263	0.0874
39	0.0333	0.3461	0.5121	0.4235	0.1999	0.002	0.6277	0.0848		0.0304	0.0018	0.5079	0.0979
40	0.0303	0.1025	0.6235	0.2985	0.311	0.0015	0.4278	0.0526		0.4219	0.0015	0.5033	0.0995
41	0.0182	0.2553	0.5103	0.405	0.2433	0.0027	0.6238	0.0803		0.3313	0.0016	0.5235	0.089
42	0.0068	0.5344	0.4581	0.165	0.3083	0.0014	0.501	0.0898		0.3573	0.001	0.4871	0.0818
44	0.0007	0.0658	0.4694	0.4593	0.6368	0.0001	0.4781	0.0713		0.2715	0.0001	0.632	0.108
45	0.0016	0.0888	0.6901	0.2226	0.8856	0.0002	0.6867	0.1013		0.4775	0.0002	0.4782	0.1314
46	0.0026	0.3464	0.3329	0.2648	0.596	0.001	0.4721	0.1075		0.2953	0.0007	0.5889	0.0094
47	0.0055	0.4471	0.6802	0.305	0.7459	0.0004	0.6786	0.0988		0.5075	0.0003	0.4706	0.0211
48	0.0021	0.0084	0.2953	0.2005	0.0002	0	0.3382	0.143		0.0004	0	0.3707	0.2857
49	0.0039	0.0382	0.3266	0.2828	0.0002	0.0001	0.4137	0.5187		0.0003	0	0.417	0.5649
50	0.0035	0.0586	0.2764	0.3898	0.0007	0	0.4369	0.2237		0.0009	0	0.537	0.322
51	0.0035	0.028	0.2542	0.3731	0.0312	0	0.3375	0.072		0.0472	0	0.6177	0.171
52	0.0063	0.0257	0.0378	0.6585	0.4152	0.0002	0.6202	0.3106		0.0085	0	0.2322	0.2778
53	0.0069	0.0409	0.1536	0.6008	0.3784	0.0002	0.1795	0.086		0.0824	0.0002	1.0286	0.3128
54	0.0074	0.0811	0.1566	0.5933	0.4455	0.0003	0.1683	0.0782		0.088	0.0003	1.0637	0.3016
55	0.0082	0.1204	0.1649	0.6044	0.4294	0.0005	0.1446	0.0802		0.1342	0.0005	1.1509	0.2102
56	0.0022	0.4693	0.1961	0.2089	0.1914	0.0007	0.3018	0.0836		0.1477	0.0007	0.3861	0.2669
57	0.0031	0.3148	0.2512	0.3365	0.3428	0.0007	0.243	0.0742		0.1302	0.0007	0.3872	0.2827
58	0.0043	0.5576	0.1681	0.462	0.3322	0.0001	0.2471	0.094		0.0167	0.0001	0.393	0.3407
59	0.0023	0.2783	0.16	0.6752	0.3128	0.0001	0.3285	0.088		0.0432	0.0001	0.3901	0.2865
60	0.0017	0.1807	0.6237	0.3615	0.0001	0.0025	0.2416	0.7905		0.0001	0.0047	0.5981	0.8649
61	0.0038	0.0016	0.0442	0.1842	0.0004	0.0008	0.5276	0.2392		0.0003	0.0007	0.21	0.1291
62	0.0001	0.037	0.0198	0.8231	0.0134	0.0008	0.6176	0.4947		0.006	0.0001	0.1475	0.5363
63	0.002	0.75	0.0172	0.7997	0.0298	0.0001	0.6656	0.1235		0.0001	0.0001	0.0666	0.1015
64	0.0038	0.0294	0.0202	0.6152	0.026	0.0001	0.6425	0.2802		0.0002	0.0001	0.0757	0.3163
65	0.0043	0.0388	0.0204	0.7008	0.0202	0.0001	0.694	0.4154		0.0003	0.0002	0.0787	0.4644
66	0.0076	0.0313	0.0234	0.6427	0.0355	0.0002	0.6755	0.3066		0.0003	0.0002	0.0781	0.2345
67	0.0045	0.026	0.0205	0.5695	0.122	0.0017	0.6744	0.3474		0.0013	0.0013	0.1724	0.3622
68	0.0039	0.017	0.0321	0.7415	0.1177	0.0014	0.685	0.3898		0.0016	0.0013	0.1792	0.3797
69	0.0041	0.0354	0.0319	0.5036	0.1324	0.003	0.6641	0.2926		0.0017	0.0012	0.1709	0.3512
70	0.0043	0.0215	0.0352	0.6839	0.1253	0.0024	0.6637	0.3456		0.0017	0.0012	0.1612	0.3682
71	0.0046	0.3809	0.0337	0.6702	0.1326	0.0021	0.6686	0.3079		0.0029	0.002	0.1667	0.3954
72	0.0063	0.2704	0.0357	0.704	0.1729	0.0015	0.6498	0.2417		0.003	0.002	0.1642	0.4046
73	0.0049	0.2198	0.0299	0.6665	0.2424	0.0022	0.6586	0.3064		0.003	0.0019	0.1699	0.3487
74	0.0043	0.1758	0.0333	0.6159	0.2056	0.0021	0.6812	0.3346		0.0031	0.002	0.1807	0.3506
75	0.0044	0.1179	0.0326	0.8727	0.3033	0.0027	0.6649	0.3035		0.0038	0.0008	0.1662	0.3708
76	0.0046	0.0883	0.0316	0.894	0.3719	0.0024	0.6682	0.3468		0.0081	0.0007	0.1716	0.3562
77	0.0045	0.0734	0.3467	0.1132	0.4445	0.0002	0.3985	0.0092		0.2296	0.0002	0.4976	0.1255
78	0.0107	0.0529	0.4524	0.0908	0.2925	0.0002	0.3672	0.0763		0.134	0.0001	0.3571	0.0777
79	0.014	0.0793	0.7844	0.1862	0.228	0.0002	0.464	0.1707		0.6098	0.0002	0.6715	0.1789
80	0.0068	0.0734	0.5868	0.1389	0.8884	0.0002	0.4343	0.0208		0.9549	0.0001	0.3151	0.1355
81	0.014	0.0093	0.4807	0.1571	0.0091	0	0.62	0.0363		0.0084	0	0.5267	0.0818
82	0.0189	0.0072	0.4788	0.0345	0.0058	0	0.4906	0.1641		0.0093	0	0.6775	0.1445
83	0.0149	0.0075	0.5418	0.2116	0.0075	0.0001	0.4984	0.1065		0.0074	0	0.5178	0.1004
84	0.0133	0.0075	0.5486	0.1968	0.0073	0.0001	0.5085	0.1002		0.0075	0	0.5177	0.1004
