# Supplementary material for: More replenishment than priming loss of soil organic carbon with additional carbon input
Source: Nat Commun. 2018 Aug 9;9:3175. doi: 10.1038/s41467-018-05667-7 (PMC6085371; doi:10.1038/s41467-018-05667-7)
Supplement: Supplementary file 7 — Supplementary Data 4 [file 41467_2018_5667_MOESM7_ESM.xlsx]

## Sheet: Sheet1
Supplementary Data 4. Maximum Likelihood Estimates (MLEs) of calibrated parameters of the interactive model.
Study	KN	KO	KP	r	p	f
1	0.17468	0.00066523	0.00022264	0.4408	0.2235	0.0015
2	0.16263	0.00065438	0.000219	0.4602	0.2054	0.0018
3	0.090034	0.00049252	2.7325e-05	0.4167	0.4264	0.013
4	0.13787	0.00039904	0.00010766	0.5067	0.3082	0.0097
5	0.054417	0.00016018	0.00014361	0.2559	0.2139	0.0072
6	0.013241	4.7121e-06	1.3285e-05	0.2554	0.175	0.0006
7	0.016712	0.000112	-7.9182e-05	0.2696	0.408	0.1215
8	0.058062	5.0643e-05	2.5152e-05	0.6644	0.2434	0.0057
11	0.14279	0.00052979	0.00047736	0.6414	0.1365	0.0221
12	0.12178	0.00047802	0.00035856	0.728	0.2696	0.0128
13	0.15166	0.00091513	0.00043742	0.6649	0.2027	0.0244
14	0.13315	2.6004e-05	9.7925e-07	0.5224	0.7865	0.0027
15	0.073405	0.00026088	2.0378e-06	0.4566	0.8082	0.0071
16	0.03346	0.0001098	0.00015494	0.7628	0.1808	0.0059
17	0.054128	0.00011304	0.00015962	0.7678	0.1938	0.0039
18	0.011368	2.6865e-05	1.3386e-05	0.2231	0.3579	0.0018
19	0.026439	2.6531e-05	1.2355e-05	0.383	0.4585	0.0018
20	0.059709	7.7151e-05	5.2142e-05	0.4855	0.345	0.0018
21	0.12196	0.00052509	-0.00044877	0.5296	0.0459	0.0092
22	0.0812	7.7393e-05	6.7211e-05	0.7494	0.1961	0.0051
23	0.01273	3.6199e-05	0.00023139	0.4802	0.1415	0.0005
24	0.11219	3.0709e-05	1.3055e-05	0.867	0.0494	0.0253
25	0.15596	2.9132e-05	3.598e-05	0.9033	0.2024	0.017
26	0.14668	5.9369e-05	-6.0183e-06	0.8625	0.4219	0.0303
27	0.14523	3.52e-05	1.0869e-05	0.869	0.0373	0.0279
28	0.09053	5.4814e-05	2.5975e-07	0.9114	0.7445	0.0311
29	0.091187	4.7429e-05	3.0918e-07	0.8951	0.7355	0.0326
30	0.05864	2.1168e-05	2.4554e-06	0.8779	0.2986	0.0281
31	0.084333	2.5561e-05	-1.9586e-06	0.8648	0.4889	0.0275
32	0.073529	1.7014e-05	1.2303e-05	0.9204	0.3559	0.0186
33	0.084613	1.8397e-05	4.079e-06	0.9155	0.5132	0.0282
34	0.26348	0.00071089	6.489e-07	0.4154	0.9136	0.0042
36	0.043855	0.0002052	0.0001745	0.4182	0.1267	0.013
38	0.216	0.00060252	0.00040584	0.7962	0.2646	0.02
39	0.24002	0.0012527	0.00011078	0.816	0.331	0.0271
40	0.19446	0.0008693	0.00026346	0.8003	0.173	0.0592
41	0.16579	0.00055905	0.00039195	0.7911	0.2594	0.0206
42	0.1627	0.0003682	0.000727	0.3855	0.0797	0.0004
44	0.071834	6.8625e-05	2.4313e-06	0.7097	0.5572	0.0015
45	0.078844	0.00015657	1.1e-06	0.7371	0.9562	0.0004
46	0.3372	0.00024748	0.00050794	0.4495	0.1515	0.001
47	0.064373	0.00010073	0.00010281	0.7539	0.1909	0.0035
48	0.027718	2.1415e-06	1.9538e-06	0.7661	0.327	0.0007
49	0.055224	4.6202e-06	4.3301e-06	0.7456	0.2937	0.0009
50	0.066568	9.4179e-06	6.2099e-06	0.7123	0.2992	0.0016
51	0.051561	1.4695e-05	9.5587e-06	0.6877	0.2382	0.0024
52	0.035008	1.3014e-05	1.8592e-05	0.7317	0.3696	0.0016
53	0.052198	4.0529e-05	2.8899e-05	0.6985	0.3849	0.0036
54	0.061379	5.774e-05	3.9012e-05	0.6415	0.4108	0.0058
55	0.079619	0.00026403	3.8257e-05	0.6515	0.4272	0.0042
56	0.091576	0.00037432	4.012e-05	0.1383	0.2307	0.0054
57	0.22233	0.00037241	0.00017769	0.43	0.1841	0.0039
58	0.41818	5.0107e-05	0.00013375	0.5477	0.2594	0.0014
59	0.11478	5.9516e-05	2.1822e-05	0.7616	0.3743	0.0031
60	0.0012124	0.00039169	2.3256e-05	0.6773	0.0607	0.0288
61	0.00075224	9.3992e-05	0.00044352	0.1786	0.0546	0.0051
62	0.0022685	8.5963e-06	4.8963e-06	0.6697	0.4377	0.005
63	0.076135	4.6786e-06	1.5933e-05	0.6686	0.2039	0.0061
64	0.092323	3.9719e-06	2.7962e-05	0.7536	0.1502	0.0059
65	0.081425	4.3799e-06	2.36e-05	0.7809	0.1559	0.0061
66	0.045976	3.8695e-06	9.8179e-05	0.7157	0.0275	0.0056
67	0.020402	3.6918e-06	0.00023047	0.4924	0.1958	0.0038
68	0.0032952	3.902e-06	0.00037021	0.2066	0.1038	0.0043
69	0.011808	4.4622e-05	4.1054e-06	0.2283	0.8599	0.0048
70	0.0083635	4.3213e-05	2.4132e-05	0.4354	0.5531	0.0051
71	0.01691	0.00017137	0.0003994	0.0909	0.1498	0.0044
72	0.020068	0.00017142	0.00062412	0.2159	0.0529	0.0049
73	0.02032	0.00016748	0.00040274	0.2136	0.1586	0.0037
74	0.02084	0.00016339	0.00045796	0.1744	0.1201	0.0041
75	0.037791	3.3475e-06	0.00012566	0.8098	0.277	0.004
76	0.0051062	2.1373e-06	6.3888e-05	0.3941	0.3571	0.0063
77	0.10503	8.7032e-05	8.8537e-05	0.6182	0.2491	0.0069
78	0.067662	6.734e-05	8.5819e-05	0.6676	0.1705	0.0116
79	0.080109	7.8177e-05	9.6363e-05	0.576	0.272	0.0044
80	0.086317	7.3596e-05	0.00010305	0.6631	0.1806	0.0092
81	0.069273	2.2197e-05	3.1513e-05	0.6565	0.1623	0.0048
82	0.084027	2.2962e-05	2.8767e-05	0.7819	0.1162	0.0102
83	0.056338	2.2423e-05	3.371e-05	0.6451	0.3453	0.0035
84	0.056771	2.1861e-05	3.1352e-05	0.6965	0.1946	0.0069
