# Supplementary material for: More replenishment than priming loss of soil organic carbon with additional carbon input
Source: Nat Commun. 2018 Aug 9;9:3175. doi: 10.1038/s41467-018-05667-7 (PMC6085371; doi:10.1038/s41467-018-05667-7)
Supplement: Supplementary file 8 — Supplementary Data 5 [file 41467_2018_5667_MOESM8_ESM.xlsx]

## Sheet: Sheet1
Supplementary Data 5. Maximum Likelihood Estimates (MLEs) of calibrated parameters of the regular Michaelis-Menten model.
Study	e	VN	KN	VO	KO	mB	fB	fN
1	0.4534	0.7245	358.549	0.0417	474.248	0.0331	0.0247	0.0153
2	0.47	0.6211	354.883	0.0367	496.11	0.0295	0.0234	0.0219
3	0.4728	0.754	332.205	0.0811	440.899	0.1463	0.0263	0.0085
4	0.5309	0.5863	387.632	0.0744	463.024	0.1049	0.0175	0.0313
5	0.2995	0.2788	373.644	0.0549	475.733	0.0456	0.0129	0.0158
6	0.501	0.2	321.454	0.0117	496.751	0.0487	0.0034	0.0033
7	0.2538	0.5093	74.7418	0.0285	514.512	0.5207	0.0164	0.0238
8	0.2702	0.5224	316.187	0.0636	490.522	0.214	0.0174	0.0029
11	0.2282	0.1258	331.661	0.3895	466.468	0.2036	0.0213	0.0051
12	0.2086	0.1994	292.814	0.8166	471.556	0.248	0.0076	0.0041
13	0.1627	0.5344	333.66	0.8174	461.803	0.2972	0.0083	0.0079
14	0.475	0.7068	311.211	0.1856	443.538	0.4276	0.0056	0.0008
15	0.4931	0.8815	320.127	0.4722	499.84	0.5951	0.0086	0.0045
16	0.3324	0.3098	286.262	0.4137	463.639	0.315	0.0076	0.0011
17	0.3153	0.3934	276.973	0.4141	469.004	0.315	0.0074	0.0014
18	0.6632	3.9887	475.185	0.4521	933.954	0.9894	0.0093	0.0278
19	0.5901	0.8855	367.4	0.1169	476.211	0.3578	0.008	0.0085
20	0.5218	0.5695	286.888	0.2292	493.908	0.2205	0.0032	0.01
21	0.1286	0.6413	138.31	0.1366	481.428	0.2502	0.0075	0.0073
22	0.2534	0.2766	220.726	0.3249	525.676	0.1873	0.0033	0.0047
23	0.5229	0.2973	268.499	0.5887	474.459	0.4027	0.0045	0.0045
24	0.1405	0.1753	326.012	0.0933	473.573	0.1017	0.0058	0.0048
25	0.2013	0.3141	308.498	0.2809	489.472	0.2354	0.0046	0.0023
26	0.1175	0.2122	344.884	0.0934	517.902	0.1428	0.0075	0.0056
27	0.113	0.5085	344.731	0.2609	468.562	0.4281	0.0081	0.0018
28	0.182	0.5783	322.013	0.5859	477.129	0.6224	0.006	0.0005
29	0.1643	0.6367	304.716	0.5797	475.523	0.6448	0.0065	0.0002
30	0.1162	0.3474	331.354	0.0631	492.12	0.1191	0.008	0.0038
31	0.2121	0.2246	251.574	0.0233	549.496	0.0876	0.0088	0.0123
32	0.3348	0.6651	277.719	0.2492	480.179	0.3423	0.0049	0.0116
33	0.2738	0.7668	302.28	0.2781	510.571	0.3958	0.007	0.0025
34	0.1023	0.9238	74.8762	0.1956	176.005	0.215	0.0099	0.0001
36	0.1087	0.3464	270.808	0.251	465.719	0.1036	0.0084	0.0074
38	0.133	0.6698	257.962	0.8128	458.368	0.2597	0.0084	0.0041
39	0.1123	0.7555	296.079	0.8829	405.171	0.3185	0.0092	0.0028
40	0.107	0.6526	256.271	0.8495	448.082	0.3251	0.0093	0.0065
41	0.133	0.5692	268.53	0.7926	443.688	0.2346	0.0081	0.0041
42	0.1546	0.7149	284.985	0.6372	472.47	0.2849	0.0079	0.0036
44	0.2792	0.245	261.941	0.492	520.114	0.2964	0.0033	0.0004
45	0.4515	0.4415	340.476	0.9458	416.902	0.7609	0.0091	0.0003
46	0.1588	0.6512	390.902	0.4727	421.791	0.261	0.0094	0.0004
47	0.2839	0.0841	289.995	0.2582	455.703	0.1198	0.0048	0.0004
48	0.4972	0.5175	228.468	0.1198	434.52	0.337	0.0021	0.0004
49	0.5225	0.2448	249.263	0.0594	483.598	0.1944	0.0057	0.0003
50	0.4968	0.2613	230.886	0.0773	474.892	0.232	0.0087	0.0003
51	0.408	0.0427	185.016	0.0212	481.413	0.0472	0.0155	0.0003
52	0.5457	0.3388	225.271	0.184	499.848	0.2828	0.009	0.0004
53	0.4187	0.4713	248.028	0.2839	513.052	0.3512	0.0112	0.0004
54	0.3355	0.4815	217.478	0.3102	469.151	0.3163	0.0134	0.0004
55	0.2117	0.6718	222.92	0.5487	494.597	0.3744	0.0132	0.0004
56	0.1446	0.2198	311.985	0.3646	491.798	0.3043	0.0127	0.0004
57	0.1342	0.2126	354.915	0.0907	456.999	0.0866	0.0213	0.0003
58	0.3213	1.7634	306.126	0.1885	468.422	0.6922	0.0165	0.0004
59	0.211	0.0266	19.1755	0.0186	140.034	0.0091	0.0115	0.0003
60	0.237	0.004	56.6577	0.1178	139.804	0.0478	0.009	0
61	0.2753	0.003	169.936	0.1394	809.173	0.0511	0.0107	0.0007
62	0.6786	0.7211	163.264	0.3867	820.799	0.6171	0.0118	0.0003
63	0.2698	0.086	274.178	0.0164	485.091	0.0789	0.0184	0.0003
64	0.2727	0.2197	267.07	0.0589	519.746	0.1998	0.0104	0.0004
65	0.465	0.0797	260.09	0.0235	494.037	0.1236	0.0246	0.0003
66	0.3449	0.1272	287.081	0.0571	461.543	0.3821	0.044	0.0002
67	0.5166	0.1119	261.269	0.5534	497.035	0.4025	0.0059	0.0004
68	0.3163	0.0182	260.48	0.1037	468.719	0.0624	0.0078	0.023
69	0.4879	0.1793	302.385	0.1073	463.659	0.0518	0.0035	0.0114
70	0.345	0.0303	249.324	0.1066	464.687	0.0544	0.0062	0.0242
71	0.6574	0.29	344.777	0.0831	486.638	0.0623	0.0248	0.0092
72	0.2785	0.0399	332.762	0.0968	481.89	0.062	0.0171	0.0009
73	0.618	0.2429	332.303	0.094	465.797	0.0575	0.0151	0.0109
74	0.6034	0.232	329.363	0.0795	483.412	0.0573	0.0169	0.0138
75	0.4529	0.1001	251.384	0.1092	482.653	0.0745	0.0097	0.0015
76	0.2571	0.1548	272.676	0.1822	516.561	0.0773	0.0038	0.0014
77	0.2448	0.2714	608.218	0.2662	5142.18	0.1189	0.0064	0.0005
78	0.2924	0.0629	522.385	0.2043	5746.62	0.0716	0.0059	0.0005
79	0.2341	0.2432	583.047	0.2445	5563.25	0.0822	0.0057	0.0005
80	0.2675	0.1096	489.454	0.2714	5186.88	0.0993	0.0055	0.0005
81	0.2432	0.1084	653.635	0.1157	5856.73	0.0374	0.0039	0.0006
82	0.333	0.0351	533.971	0.1478	5936.15	0.0549	0.0043	0.0005
83	0.3317	0.2688	618.113	0.2115	5486.09	0.0796	0.0032	0.0004
84	0.2559	0.1284	475.104	0.1431	6052.49	0.0536	0.0042	0.0004
