# Supplementary material for: More replenishment than priming loss of soil organic carbon with additional carbon input
Source: Nat Commun. 2018 Aug 9;9:3175. doi: 10.1038/s41467-018-05667-7 (PMC6085371; doi:10.1038/s41467-018-05667-7)
Supplement: Supplementary file 9 — Supplementary Data 6 [file 41467_2018_5667_MOESM9_ESM.xlsx]

## Sheet: Sheet1
Supplementary Data 6. Maximum Likelihood Estimates (MLEs) of calibrated parameters of the reverse Michaelis-Menten model.
Study	e	KB	mB	mN	mO	fB	fN
1	0.4591	72.112	0.7114	0.4379	0.0072	0.0042	0.0028
2	0.4832	70.9006	0.6234	0.3909	0.0062	0.0042	0.0032
3	0.5038	59.74	0.5891	0.5251	0.0054	0.0018	0.0045
4	0.5266	66.5129	0.6164	0.3024	0.0057	0.0025	0.0038
5	0.2752	31.015	0.1174	0.0892	0.002	0.0063	0.0049
6	0.4906	30.8511	0.0931	0.0326	0.0001	0.0041	0.0032
7	0.116	16.1628	0.2831	0.0299	0.0008	0.0083	0.0058
8	0.6411	17.9775	0.1082	0.0609	0.0008	0.0038	0.0056
11	0.565	57.9462	0.6002	0.075	0.0058	0.0046	0.0046
12	0.3809	62.3174	0.6892	0.049	0.0081	0.0041	0.0045
13	0.6252	78.4881	0.7644	0.2504	0.0113	0.0035	0.004
14	0.5186	56.6058	0.4988	0.2809	0.0005	0.0031	0.0049
15	0.2235	72.8085	0.829	0.0773	0.0052	0.0036	0.0046
16	0.541	66.8262	0.7623	0.0198	0.0035	0.0035	0.0043
17	0.5196	72.4839	0.773	0.0263	0.0037	0.0039	0.0045
18	0.2782	22.2272	0.1654	0.0167	0.0006	0.0052	0.0054
19	0.1505	3.8738	0.3439	0.0137	0.0007	0.0001	0.0003
20	0.3953	34.5687	0.4529	0.0771	0.0024	0.004	0.0044
21	0.3475	2.8632	0.0901	0.0774	0.0004	0.0064	0.0046
22	0.6436	33.9417	0.267	0.05	0.0015	0.0053	0.0042
23	0.5378	62.1133	0.6492	0.0645	0.0055	0.0042	0.0042
24	0.1262	32.1578	0.0153	0.0032	0.0002	0.008	0.004
25	0.1387	66.6366	0.2301	0.0186	0.0016	0.0067	0.0043
26	0.6984	61.6714	0.0067	0.049	0.0002	0.0082	0.0304
27	0.6109	0.8324	0.0392	0.0055	0.0002	0.0052	0.0046
28	0.1222	27.3791	0.291	0.0092	0.0013	0.0076	0.0043
29	0.1175	24.2831	0.2274	0.009	0.0009	0.0079	0.005
30	0.4243	50.2161	0.1049	0.0023	0.0016	0.0051	0.0052
31	0.6965	84.4079	0.9203	0.7639	0.0001	0.0093	0.0001
32	0.1857	68.4832	0.2891	0.034	0.0043	0.0051	0.0041
33	0.1825	64.861	0.4646	0.0531	0.0063	0.0062	0.0042
34	0.4383	51.2878	0.3952	0.6924	0.0028	0.0002	0.0028
36	0.4921	44.9949	0.4269	0.0735	0.0024	0.0045	0.0004
38	0.4498	33.7374	0.4606	0.0417	0.0082	0.0061	0.0048
39	0.6509	35.5741	0.3093	0.069	0.0088	0.0028	0.0048
40	0.6547	28.8899	0.1218	0.0583	0.0078	0.0045	0.0046
41	0.4123	33.2454	0.4895	0.0387	0.0082	0.0058	0.0042
42	0.4166	64.236	0.5854	0.3161	0.0051	0.0048	0.003
44	0.6761	95.7305	0.9559	0.0713	0.0011	0.0003	0.0054
45	0.135	72.8176	0.9522	0.1854	0.0126	0.003	0.0004
46	0.4216	33.2603	0.7246	0.2796	0.0035	0.0072	0.0004
47	0.6198	50.9686	0.5447	0.0508	0.0027	0.0048	0.0004
48	0.4709	66.246	0.5408	0.0439	0.0004	0.005	0.0004
49	0.3384	68.8288	0.4483	0.0464	0.0005	0.0057	0.0005
50	0.2413	63.3695	0.43	0.052	0.0006	0.0055	0.0004
51	0.1852	64.6001	0.2631	0.0363	0.0006	0.006	0.0004
52	0.3654	69.2982	0.606	0.0494	0.0035	0.0059	0.0004
53	0.5333	44.6586	0.365	0.0659	0.0018	0.0043	0.0004
54	0.6576	51.7754	0.4444	0.1672	0.0035	0.0034	0.0004
55	0.1297	65.4155	0.4594	0.0809	0.0076	0.0071	0.0004
56	0.2322	29.5743	0.5471	0.1785	0.0014	0.0044	0.0004
57	0.3993	10.0357	0.3886	0.1656	0.0018	0.0047	0.0004
58	0.1268	19.5848	0.5153	0.1795	0.0021	0.008	0.0004
59	0.6754	4.6718	0.2358	0.0538	0.0006	0.0039	0.0004
60	0.2008	22.7768	0.3667	0.0026	0.0032	0.0051	0.0006
61	0.2238	59.2332	0.7176	0.0067	0.0078	0.005	0.0004
62	0.2428	82.5926	0.4477	0.0163	0.0024	0.0003	0.0006
63	0.1193	70.3807	0.1958	0.0341	0.0004	0.0076	0.0004
64	0.1229	69.9146	0.2476	0.0318	0.0005	0.0073	0.0004
65	0.1315	67.1632	0.1885	0.0216	0.0004	0.0067	0.0004
66	0.6117	13.1101	0.0266	0.0286	0.0005	0.0012	0.0004
67	0.402	63.8902	0.6256	0.038	0.0033	0.0035	0.0004
68	0.3745	60.2335	0.6353	0.0111	0.003	0.0041	0.0004
69	0.4787	55.1249	0.508	0.0735	0.003	0.0036	0.0004
70	0.4608	51.4312	0.4883	0.0146	0.0029	0.0037	0.0004
71	0.5429	70.2659	0.7059	0.1735	0.0043	0.004	0.0004
72	0.6211	63.7701	0.5474	0.1535	0.0049	0.003	0.0004
73	0.3532	70.0031	0.7318	0.0991	0.0053	0.0028	0.0004
74	0.4523	68.3695	0.6382	0.1122	0.0048	0.0036	0.0004
75	0.2114	71.7589	0.7929	0.0123	0.0046	0.0028	0.0004
76	0.3071	70.5064	0.7445	0.0131	0.0061	0.0025	0.0004
77	0.5532	38.2916	0.1992	0.2763	0.0012	0.0057	0.0005
78	0.5546	37.828	0.1628	0.2787	0.0009	0.0058	0.0005
79	0.5138	67.0285	0.144	0.2307	0.0016	0.0054	0.0005
80	0.5466	42.2571	0.1312	0.2726	0.001	0.0052	0.0005
81	0.2546	77.5681	0.1543	0.0055	0.0065	0.0004	0.0004
82	0.2006	60.829	0.182	0.0017	0.0047	0.0012	0.0002
83	0.4793	64.9018	0.0319	0.2355	0.0005	0.0053	0.0005
84	0.4982	34.5104	0.0509	0.2509	0.0003	0.0066	0.0005
